# Supplementary material for: Identifying Discriminative Biological Function Features and Rules for Cancer-Related Long Non-coding RNAs
Source: Front Genet. 2020 Dec 16;11:598773. doi: 10.3389/fgene.2020.598773 (PMC7772407; doi:10.3389/fgene.2020.598773)
Supplement: Supplementary Material 1 — mRMR feature list yielded through the mRMR method. [file Table_1.XLSX]

## Sheet: Sheet1
Supplementary Material S1. mRMR feature list yielded through the mRMR method.
Rank	Feature name
1	GO:0090162
2	GO:0016713
3	GO:1902527
4	GO:0017182
5	GO:0046985
6	GO:0030050
7	GO:0046380
8	GO:0032026
9	GO:1902035
10	GO:0008493
11	GO:0003952
12	GO:0052551
13	GO:0072572
14	GO:0032439
15	GO:0030971
16	GO:0070011
17	GO:0005985
18	GO:0036004
19	GO:0046525
20	GO:0007174
21	GO:2000642
22	GO:0032280
23	GO:0018106
24	GO:1901799
25	GO:0097362
26	GO:1902524
27	GO:0003681
28	GO:0072697
29	GO:1901194
30	GO:0015105
31	GO:0003140
32	GO:2000299
33	GO:0016862
34	GO:0009197
35	GO:0016826
36	GO:0052926
37	GO:0005163
38	GO:0000188
39	GO:0070283
40	GO:0004819
41	GO:0017178
42	GO:1901255
43	GO:0009134
44	GO:0038193
45	GO:1902523
46	GO:0033823
47	GO:0035105
48	GO:0008459
49	GO:0061445
50	GO:0050379
51	GO:0050560
52	GO:0001582
53	GO:0045623
54	GO:0031682
55	GO:0035253
56	GO:0002358
57	GO:0010159
58	GO:0008890
59	GO:0036222
60	GO:0031380
61	GO:0070984
62	GO:0000416
63	GO:0070345
64	GO:0009975
65	GO:0043951
66	GO:0010711
67	GO:0035805
68	GO:0050733
69	GO:0070483
70	GO:0004347
71	GO:0016406
72	GO:0004609
73	GO:0004078
74	GO:0004520
75	GO:0031259
76	GO:1902036
77	GO:0005724
78	GO:0005720
79	GO:0090347
80	GO:1900139
81	GO:0090314
82	GO:0060114
83	GO:0016496
84	GO:0060022
85	GO:0034696
86	GO:0051039
87	GO:0048934
88	GO:0071936
89	GO:0048925
90	GO:0051105
91	GO:0048894
92	GO:2000323
93	GO:0046373
94	GO:0035090
95	GO:0034616
96	GO:1990441
97	GO:0015811
98	GO:0046814
99	GO:0015810
100	GO:0001552
101	GO:0001550
102	GO:0070618
103	GO:0051582
104	GO:0032328
105	GO:0031627
106	GO:0050655
107	GO:0010911
108	GO:0030860
109	GO:0046101
110	GO:0070273
111	GO:0071502
112	GO:0071048
113	GO:0000023
114	GO:0097368
115	GO:0045189
116	GO:0043973
117	GO:0004605
118	GO:0008054
119	GO:0051286
120	GO:0007039
121	GO:0034752
122	GO:0030038
123	GO:0048936
124	GO:0071862
125	GO:1902525
126	GO:0047315
127	GO:0005166
128	GO:1901641
129	GO:0032738
130	GO:0050145
131	GO:0016768
132	GO:0097032
133	GO:2000426
134	GO:0004577
135	GO:1990380
136	GO:1902410
137	GO:0048484
138	GO:0070143
139	GO:0047280
140	GO:0050062
141	GO:0006550
142	GO:0034618
143	GO:0036372
144	GO:0071971
145	GO:0015014
146	GO:0098652
147	GO:0001187
148	GO:0004730
149	GO:0048066
150	GO:0006860
151	GO:0040019
152	GO:0015797
153	GO:0047389
154	GO:0016884
155	GO:0043091
156	GO:1901193
157	GO:0014916
158	GO:1902511
159	GO:0016992
160	GO:0008437
161	GO:2001200
162	GO:0031087
163	GO:0021648
164	GO:0008273
165	GO:0001716
166	GO:0019972
167	GO:0036250
168	GO:1990009
169	GO:1903141
170	GO:0035038
171	GO:0042796
172	GO:0033242
173	GO:0070539
174	GO:0001697
175	GO:0048611
176	GO:0050901
177	GO:1902045
178	GO:2000298
179	GO:1902033
180	GO:0032020
181	GO:0002663
182	GO:0052909
183	GO:0010273
184	GO:0047840
185	GO:0005325
186	GO:0001604
187	GO:0015904
188	GO:0045517
189	GO:0003017
190	GO:0047464
191	GO:0035098
192	GO:0052381
193	GO:0004132
194	GO:0005175
195	GO:0006409
196	GO:0043181
197	GO:0001056
198	GO:0032329
199	GO:0050178
200	GO:0030618
201	GO:1990145
202	GO:0031071
203	GO:0000172
204	GO:0071617
205	GO:0016250
206	GO:0002878
207	GO:0031230
208	GO:0043221
209	GO:0005673
210	GO:1901033
211	GO:0046086
212	GO:0021903
213	GO:0000972
214	GO:0090150
215	GO:0035732
216	GO:0044322
217	GO:1900026
218	GO:0043865
219	GO:0035335
220	GO:0032015
221	GO:0000015
222	GO:0046687
223	GO:0043997
224	GO:0045188
225	GO:0046079
226	GO:2000326
227	GO:0043697
228	GO:0004163
229	GO:0004876
230	GO:0060046
231	GO:0047757
232	GO:0006722
233	GO:0070985
234	GO:0031591
235	GO:0042733
236	GO:1901491
237	GO:1901233
238	GO:1990264
239	GO:0019826
240	GO:0044090
241	GO:0006043
242	GO:0060345
243	GO:0060002
244	GO:0044565
245	GO:0008609
246	GO:0035870
247	GO:0036090
248	GO:0051990
249	GO:0032093
250	GO:0004686
251	GO:0072219
252	GO:0047560
253	GO:0009386
254	GO:0003943
255	GO:0015450
256	GO:0043990
257	GO:0001179
258	GO:0008419
259	GO:0030874
260	GO:0004961
261	GO:0043375
262	GO:0006275
263	GO:0002135
264	GO:1901632
265	GO:0038133
266	GO:0006064
267	GO:1900102
268	GO:0047277
269	GO:0007021
270	GO:0070159
271	GO:0045032
272	GO:0033386
273	GO:0072303
274	GO:0060785
275	GO:0000285
276	GO:0016979
277	GO:0016363
278	GO:0004164
279	GO:0004729
280	GO:2000016
281	GO:0051861
282	GO:0046711
283	GO:0034553
284	GO:0019061
285	GO:1990108
286	GO:2000312
287	GO:1902904
288	GO:0070145
289	GO:0070390
290	GO:0036363
291	GO:1902121
292	GO:0043128
293	GO:0046126
294	GO:0060456
295	GO:0035638
296	GO:1900168
297	GO:0004068
298	GO:0050561
299	GO:0044029
300	GO:0047734
301	GO:0000110
302	GO:0051388
303	GO:1902443
304	GO:0046539
305	GO:0002575
306	GO:0048820
307	GO:0035664
308	GO:0050333
309	GO:0010825
310	GO:0005642
311	GO:0071307
312	GO:0008534
313	GO:0007527
314	GO:0003083
315	GO:0004044
316	GO:0035898
317	GO:0043111
318	GO:0002947
319	GO:0004462
320	GO:0008995
321	GO:0001226
322	GO:1990166
323	GO:1902902
324	GO:0017061
325	GO:0022848
326	GO:0031086
327	GO:0086059
328	GO:0043914
329	GO:0075606
330	GO:0043795
331	GO:0000016
332	GO:2001034
333	GO:1902961
334	GO:0052918
335	GO:0090323
336	GO:0004098
337	GO:0005471
338	GO:0060125
339	GO:0004377
340	GO:0045263
341	GO:0051664
342	GO:0006121
343	GO:0006649
344	GO:0032916
345	GO:0000415
346	GO:0004728
347	GO:1900034
348	GO:0070652
349	GO:0060376
350	GO:0071033
351	GO:0005519
352	GO:0097045
353	GO:0032422
354	GO:0070612
355	GO:0030697
356	GO:0015724
357	GO:1901585
358	GO:0072362
359	GO:0006971
360	GO:0006426
361	GO:0010172
362	GO:2001153
363	GO:1903045
364	GO:0010796
365	GO:0006113
366	GO:0031871
367	GO:0001794
368	GO:0051365
369	GO:0048773
370	GO:0072128
371	GO:0052856
372	GO:0015012
373	GO:0005585
374	GO:0034679
375	GO:2000541
376	GO:0050290
377	GO:0046811
378	GO:0050313
379	GO:0070860
380	GO:0002832
381	GO:0045128
382	GO:0019242
383	GO:0045029
384	GO:0031379
385	GO:0007023
386	GO:0050827
387	GO:0072541
388	GO:0034552
389	GO:0060010
390	GO:0015809
391	GO:0006425
392	GO:0072423
393	GO:0043916
394	GO:0008988
395	GO:0001928
396	GO:0045186
397	GO:0036220
398	GO:0042843
399	GO:0000717
400	GO:0050129
401	GO:0052567
402	GO:2000338
403	GO:0060957
404	GO:0045203
405	GO:0009301
406	GO:0047693
407	GO:0045108
408	GO:0044829
409	GO:0004610
410	GO:0004877
411	GO:2000168
412	GO:0034714
413	GO:0001986
414	GO:1990450
415	GO:0010286
416	GO:0048058
417	GO:0070676
418	GO:0036031
419	GO:0051377
420	GO:0004489
421	GO:0047290
422	GO:0008955
423	GO:0046901
424	GO:0090435
425	GO:0097158
426	GO:0004919
427	GO:0060659
428	GO:0000822
429	GO:0035921
430	GO:0001770
431	GO:1902031
432	GO:0097057
433	GO:0003881
434	GO:0044721
435	GO:0004603
436	GO:0032070
437	GO:0036323
438	GO:0004960
439	GO:0003963
440	GO:0005832
441	GO:0040009
442	GO:0031213
443	GO:1903044
444	GO:0046032
445	GO:0018025
446	GO:0015607
447	GO:0035299
448	GO:0031583
449	GO:0007092
450	GO:0055105
451	GO:0007495
452	GO:0071030
453	GO:0043404
454	GO:0010265
455	GO:2000761
456	GO:0072190
457	GO:0008541
458	GO:1900166
459	GO:1902409
460	GO:1900134
461	GO:0097487
462	GO:0015019
463	GO:0004751
464	GO:0071894
465	GO:0001596
466	GO:0097001
467	GO:0060381
468	GO:0043890
469	GO:0006608
470	GO:0033210
471	GO:0008650
472	GO:0061078
473	GO:0032658
474	GO:0015660
475	GO:0004397
476	GO:0008160
477	GO:0050124
478	GO:0070773
479	GO:0007624
480	GO:0003690
481	GO:0051996
482	GO:0055023
483	GO:0072666
484	GO:0047325
485	GO:0000250
486	GO:0030683
487	GO:0000379
488	GO:0038129
489	GO:0051031
490	GO:0050497
491	GO:0036352
492	GO:1900920
493	GO:0034039
494	GO:0072720
495	GO:0006424
496	GO:0018395
497	GO:0015410
498	GO:0097325
499	GO:0008903
500	GO:0070012
501	GO:0034263
502	GO:0033343
503	GO:0004102
504	GO:0060739
505	GO:0004923
506	GO:1901350
507	GO:0032848
508	GO:0017168
509	GO:0030511
510	GO:0039536
511	GO:1900038
512	GO:0051695
513	GO:0004170
514	GO:0031309
515	GO:0001186
516	GO:0047915
517	GO:0021691
518	GO:0046120
519	GO:1903147
520	GO:0043696
521	GO:0046338
522	GO:0046940
523	GO:0031686
524	GO:1901640
525	GO:1901232
526	GO:0061597
527	GO:0047288
528	GO:0031260
529	GO:0047545
530	GO:0005895
531	GO:0051308
532	GO:0045876
533	GO:0034720
534	GO:0070176
535	GO:0060370
536	GO:1901551
537	GO:0018467
538	GO:0006557
539	GO:1900402
540	GO:0016263
541	GO:0005845
542	GO:0042720
543	GO:0060829
544	GO:0035665
545	GO:0010428
546	GO:0050512
547	GO:0070990
548	GO:0030696
549	GO:0033580
550	GO:2000393
551	GO:0042840
552	GO:0043423
553	GO:0048075
554	GO:0035363
555	GO:0098648
556	GO:0035731
557	GO:0015659
558	GO:0097165
559	GO:0032976
560	GO:0070831
561	GO:0071247
562	GO:1900035
563	GO:0070553
564	GO:0004820
565	GO:0043257
566	GO:0006193
567	GO:0047493
568	GO:0016596
569	GO:0046054
570	GO:1902231
571	GO:0043035
572	GO:0098595
573	GO:0070818
574	GO:0051463
575	GO:0080122
576	GO:0043126
577	GO:0060683
578	GO:0060138
579	GO:0071567
580	GO:0018293
581	GO:1902037
582	GO:0070060
583	GO:0035926
584	GO:0034751
585	GO:0031429
586	GO:0038016
587	GO:2001040
588	GO:0042438
589	GO:0016589
590	GO:1902311
591	GO:0014734
592	GO:0098647
593	GO:0045030
594	GO:0097454
595	GO:0016422
596	GO:0019742
597	GO:0031081
598	GO:0002793
599	GO:0002128
600	GO:0030682
601	GO:0030362
602	GO:0072566
603	GO:2000052
604	GO:0004342
605	GO:0035196
606	GO:0043220
607	GO:0047220
608	GO:0035604
609	GO:2000786
610	GO:0001896
611	GO:0046570
612	GO:0034048
613	GO:0003070
614	GO:0001631
615	GO:0051311
616	GO:0010716
617	GO:0044028
618	GO:0030350
619	GO:0001169
620	GO:0004081
621	GO:0032397
622	GO:0043733
623	GO:0072086
624	GO:0045081
625	GO:1901227
626	GO:0052829
627	GO:0015499
628	GO:0008233
629	GO:0051389
630	GO:1901673
631	GO:0061470
632	GO:0046900
633	GO:0005674
634	GO:0036053
635	GO:0005260
636	GO:0002651
637	GO:0046105
638	GO:0060567
639	GO:0000176
640	GO:0060380
641	GO:0009346
642	GO:0090138
643	GO:0035730
644	GO:0030202
645	GO:0036261
646	GO:0048352
647	GO:0046671
648	GO:0035212
649	GO:0004642
650	GO:0018364
651	GO:0071461
652	GO:0033385
653	GO:0070367
654	GO:0035544
655	GO:0008049
656	GO:0061310
657	GO:0035598
658	GO:2000340
659	GO:0001224
660	GO:1902462
661	GO:0075521
662	GO:0060178
663	GO:0022894
664	GO:0016078
665	GO:0015910
666	GO:1902362
667	GO:0016436
668	GO:0071939
669	GO:0008193
670	GO:0004633
671	GO:0035315
672	GO:0031492
673	GO:0043199
674	GO:0008074
675	GO:0020012
676	GO:0031559
677	GO:0003431
678	GO:0005367
679	GO:1901656
680	GO:0047945
681	GO:0060709
682	GO:1902098
683	GO:0090274
684	GO:1901420
685	GO:0004676
686	GO:0060649
687	GO:0051748
688	GO:0086007
689	GO:0033185
690	GO:0016807
691	GO:0090251
692	GO:0018773
693	GO:0010571
694	GO:0036292
695	GO:0004750
696	GO:2001151
697	GO:0052746
698	GO:1900006
699	GO:0035663
700	GO:0036403
701	GO:2000137
702	GO:0021512
703	GO:0004310
704	GO:0086042
705	GO:0001042
706	GO:0044467
707	GO:0097363
708	GO:0009170
709	GO:0001167
710	GO:0033078
711	GO:0016230
712	GO:0071228
713	GO:0003167
714	GO:0006666
715	GO:0048698
716	GO:0005590
717	GO:0031835
718	GO:0002143
719	GO:0010760
720	GO:0060156
721	GO:0072368
722	GO:0004326
723	GO:0008589
724	GO:0070026
725	GO:1902905
726	GO:0042839
727	GO:0004146
728	GO:0019780
729	GO:1902442
730	GO:1901231
731	GO:0042148
732	GO:0008725
733	GO:1990440
734	GO:0036353
735	GO:1900142
736	GO:0031590
737	GO:0008448
738	GO:0031204
739	GO:0008444
740	GO:0070567
741	GO:0051807
742	GO:0097309
743	GO:0008263
744	GO:0008127
745	GO:0021740
746	GO:0005969
747	GO:0007072
748	GO:0072214
749	GO:0097383
750	GO:0050928
751	GO:0042275
752	GO:0045065
753	GO:0031298
754	GO:0046067
755	GO:0046452
756	GO:0051267
757	GO:0036326
758	GO:2000726
759	GO:0004941
760	GO:0051903
761	GO:0070171
762	GO:0004014
763	GO:0051638
764	GO:0031510
765	GO:1901962
766	GO:0048822
767	GO:0046081
768	GO:0052550
769	GO:0047620
770	GO:0036258
771	GO:0051946
772	GO:0051595
773	GO:0007314
774	GO:0035596
775	GO:0019983
776	GO:0002646
777	GO:0019408
778	GO:0071144
779	GO:0001576
780	GO:0044827
781	GO:1901003
782	GO:0001164
783	GO:1900082
784	GO:0090541
785	GO:1990074
786	GO:0045185
787	GO:1990256
788	GO:0033188
789	GO:0070611
790	GO:0005020
791	GO:0060827
792	GO:0004921
793	GO:2000734
794	GO:0032306
795	GO:0051805
796	GO:0043849
797	GO:0017185
798	GO:0047166
799	GO:0002649
800	GO:1990169
801	GO:1902512
802	GO:0007439
803	GO:0001650
804	GO:0051867
805	GO:0000150
806	GO:0070363
807	GO:0006185
808	GO:0005365
809	GO:0060313
810	GO:0001927
811	GO:0003069
812	GO:0070181
813	GO:0035349
814	GO:0043006
815	GO:2000166
816	GO:2000342
817	GO:0045106
818	GO:2001025
819	GO:0003912
820	GO:2000759
821	GO:0035750
822	GO:0031118
823	GO:0046166
824	GO:0047939
825	GO:1901096
826	GO:0003905
827	GO:0004506
828	GO:0043456
829	GO:0052835
830	GO:0008418
831	GO:0001163
832	GO:0043540
833	GO:0090344
834	GO:0003430
835	GO:1901525
836	GO:0032564
837	GO:0004301
838	GO:0043532
839	GO:0050916
840	GO:0035539
841	GO:0006420
842	GO:1902460
843	GO:0043812
844	GO:0019050
845	GO:0031251
846	GO:0038191
847	GO:0007388
848	GO:0001682
849	GO:0006226
850	GO:0006990
851	GO:1901229
852	GO:0043004
853	GO:0004573
854	GO:0004490
855	GO:0070615
856	GO:1900225
857	GO:0075519
858	GO:0030896
859	GO:0034458
860	GO:0005018
861	GO:0009956
862	GO:0090284
863	GO:0034041
864	GO:0006343
865	GO:0006669
866	GO:0021503
867	GO:0086052
868	GO:0007225
869	GO:0031125
870	GO:0071043
871	GO:0000126
872	GO:0003844
873	GO:0010577
874	GO:0038186
875	GO:0016755
876	GO:0031308
877	GO:0035600
878	GO:0051941
879	GO:0003944
880	GO:0086097
881	GO:0003983
882	GO:0043496
883	GO:0006422
884	GO:0030472
885	GO:0033867
886	GO:0033575
887	GO:0072059
888	GO:0034665
889	GO:1900141
890	GO:0001082
891	GO:0090235
892	GO:0047131
893	GO:1990147
894	GO:0042947
895	GO:0044314
896	GO:0046471
897	GO:0080164
898	GO:0016895
899	GO:0000404
900	GO:0046833
901	GO:0018307
902	GO:0051343
903	GO:0019185
904	GO:0052822
905	GO:2000539
906	GO:0008803
907	GO:0018262
908	GO:0005148
909	GO:1901552
910	GO:2000813
911	GO:0031453
912	GO:0006597
913	GO:0000435
914	GO:0006427
915	GO:0005731
916	GO:0044795
917	GO:0009213
918	GO:0015616
919	GO:2000521
920	GO:0018146
921	GO:0097382
922	GO:0030108
923	GO:0090273
924	GO:0003068
925	GO:0071164
926	GO:0072544
927	GO:0052151
928	GO:0016581
929	GO:0070267
930	GO:0015821
931	GO:0034191
932	GO:0046381
933	GO:0030322
934	GO:0044794
935	GO:2000378
936	GO:2000165
937	GO:0001013
938	GO:0030209
939	GO:0071883
940	GO:0009082
941	GO:0070173
942	GO:0070079
943	GO:0051601
944	GO:0050061
945	GO:0000056
946	GO:0051534
947	GO:0019970
948	GO:0031554
949	GO:0030026
950	GO:0004138
951	GO:0045062
952	GO:0072560
953	GO:2000007
954	GO:1990077
955	GO:0005690
956	GO:0005053
957	GO:0045031
958	GO:0070694
959	GO:0038113
960	GO:2000733
961	GO:0010729
962	GO:0070899
963	GO:0036216
964	GO:0016095
965	GO:0055104
966	GO:0035087
967	GO:1903205
968	GO:0006359
969	GO:2000533
970	GO:0005602
971	GO:1901297
972	GO:0071819
973	GO:0009149
974	GO:0033320
975	GO:0005606
976	GO:0070869
977	GO:0008434
978	GO:0060735
979	GO:0052821
980	GO:0019046
981	GO:0043465
982	GO:0060678
983	GO:0004643
984	GO:1900081
985	GO:0004667
986	GO:1902903
987	GO:0000423
988	GO:0047316
989	GO:0072055
990	GO:0007387
991	GO:0045105
992	GO:0030294
993	GO:0046057
994	GO:0070992
995	GO:0000170
996	GO:0002121
997	GO:1900112
998	GO:0002337
999	GO:0042946
1000	GO:0004482
1001	GO:0017098
1002	GO:0008796
1003	GO:0015227
1004	GO:0001534
1005	GO:0016519
1006	GO:0046778
1007	GO:0017150
1008	GO:0036466
1009	GO:0052831
1010	GO:0008147
1011	GO:0098735
1012	GO:2000827
1013	GO:0005199
1014	GO:0030158
1015	GO:0046444
1016	GO:0010847
1017	GO:0019068
1018	GO:0046709
1019	GO:0000262
1020	GO:0018192
1021	GO:0014839
1022	GO:0060311
1023	GO:0031393
1024	GO:0004641
1025	GO:0004632
1026	GO:0000213
1027	GO:0050925
1028	GO:0071034
1029	GO:0000225
1030	GO:0003409
1031	GO:0018400
1032	GO:0071796
1033	GO:0032556
1034	GO:0001315
1035	GO:0070563
1036	GO:0036332
1037	GO:0042954
1038	GO:0019776
1039	GO:0048338
1040	GO:2000164
1041	GO:0043813
1042	GO:1990117
1043	GO:0043048
1044	GO:0035373
1045	GO:0002932
1046	GO:1990259
1047	GO:2000506
1048	GO:0008973
1049	GO:0001189
1050	GO:0005141
1051	GO:0004346
1052	GO:0070078
1053	GO:0001681
1054	GO:0070920
1055	GO:0035603
1056	GO:0030934
1057	GO:0044788
1058	GO:0042125
1059	GO:1901078
1060	GO:0016428
1061	GO:0070110
1062	GO:0070963
1063	GO:0034184
1064	GO:0061102
1065	GO:0034649
1066	GO:0050346
1067	GO:0008569
1068	GO:0019966
1069	GO:0046604
1070	GO:0003294
1071	GO:0008254
1072	GO:0001988
1073	GO:0036351
1074	GO:0010155
1075	GO:0060001
1076	GO:0034970
1077	GO:0052814
1078	GO:0030628
1079	GO:0070123
1080	GO:0071595
1081	GO:0004348
1082	GO:0008413
1083	GO:0009720
1084	GO:0070274
1085	GO:0090327
1086	GO:1901524
1087	GO:0033682
1088	GO:0047291
1089	GO:0018738
1090	GO:1901675
1091	GO:0004563
1092	GO:0036438
1093	GO:2000006
1094	GO:0021502
1095	GO:1901189
1096	GO:0003937
1097	GO:1990136
1098	GO:1990037
1099	GO:0031085
1100	GO:0032876
1101	GO:0097025
1102	GO:1900041
1103	GO:0007257
1104	GO:0016521
1105	GO:0042292
1106	GO:0030844
1107	GO:0072061
1108	GO:0033668
1109	GO:0008479
1110	GO:2000802
1111	GO:0031445
1112	GO:0097326
1113	GO:0005224
1114	GO:0002514
1115	GO:0051257
1116	GO:2000163
1117	GO:0003363
1118	GO:0001188
1119	GO:0045007
1120	GO:0008386
1121	GO:1903142
1122	GO:1902546
1123	GO:0098640
1124	GO:1901838
1125	GO:0090450
1126	GO:2000703
1127	GO:0004062
1128	GO:0009192
1129	GO:0032181
1130	GO:0005135
1131	GO:0052830
1132	GO:0035378
1133	GO:2000283
1134	GO:1903373
1135	GO:0050917
1136	GO:0070077
1137	GO:0038154
1138	GO:0047837
1139	GO:0071146
1140	GO:0005098
1141	GO:0042697
1142	GO:0051736
1143	GO:2001055
1144	GO:0036009
1145	GO:0032558
1146	GO:0036141
1147	GO:2000655
1148	GO:0042489
1149	GO:0006117
1150	GO:0071938
1151	GO:0086053
1152	GO:0022865
1153	GO:0051435
1154	GO:0004488
1155	GO:0033871
1156	GO:1902269
1157	GO:0016189
1158	GO:0015822
1159	GO:0070962
1160	GO:0061185
1161	GO:0008449
1162	GO:0032472
1163	GO:0035946
1164	GO:0015390
1165	GO:0060310
1166	GO:0060367
1167	GO:0071046
1168	GO:2001045
1169	GO:0034729
1170	GO:0032461
1171	GO:0000431
1172	GO:1901162
1173	GO:0031896
1174	GO:0032618
1175	GO:0008794
1176	GO:0019391
1177	GO:0097431
1178	GO:0002875
1179	GO:0060971
1180	GO:0005854
1181	GO:0021956
1182	GO:1900387
1183	GO:0033319
1184	GO:2000691
1185	GO:0008617
1186	GO:1901187
1187	GO:0001180
1188	GO:0021998
1189	GO:2000632
1190	GO:0006294
1191	GO:0018103
1192	GO:0004766
1193	GO:0006769
1194	GO:0042795
1195	GO:1990247
1196	GO:0010965
1197	GO:0033749
1198	GO:0042007
1199	GO:0046577
1200	GO:0004617
1201	GO:2000162
1202	GO:0060588
1203	GO:0061605
1204	GO:0021732
1205	GO:0015790
1206	GO:0021730
1207	GO:2000654
1208	GO:0000095
1209	GO:1901740
1210	GO:2000702
1211	GO:0038192
1212	GO:1902616
1213	GO:0003940
1214	GO:0071598
1215	GO:1901639
1216	GO:0042313
1217	GO:0009184
1218	GO:0097144
1219	GO:0036327
1220	GO:0070335
1221	GO:0005049
1222	GO:0070097
1223	GO:0035602
1224	GO:2000005
1225	GO:0097252
1226	GO:0030842
1227	GO:0060434
1228	GO:0031858
1229	GO:0070202
1230	GO:0080048
1231	GO:0071167
1232	GO:0034423
1233	GO:0035034
1234	GO:0070961
1235	GO:0004109
1236	GO:0016590
1237	GO:0000821
1238	GO:0004692
1239	GO:0018153
1240	GO:1903056
1241	GO:0016300
1242	GO:0050144
1243	GO:0070926
1244	GO:1990258
1245	GO:0004168
1246	GO:0001979
1247	GO:0052827
1248	GO:2000800
1249	GO:0070119
1250	GO:0035755
1251	GO:0015883
1252	GO:0003143
1253	GO:0090051
1254	GO:0021699
1255	GO:0004815
1256	GO:0032302
1257	GO:0035752
1258	GO:0034437
1259	GO:0045358
1260	GO:0033746
1261	GO:0070260
1262	GO:0060844
1263	GO:0004814
1264	GO:0032486
1265	GO:2000161
1266	GO:0035617
1267	GO:0061604
1268	GO:0004096
1269	GO:0061179
1270	GO:0038165
1271	GO:0003404
1272	GO:0009589
1273	GO:0046437
1274	GO:0033680
1275	GO:0051732
1276	GO:0060309
1277	GO:0004365
1278	GO:0001172
1279	GO:0039526
1280	GO:0034338
1281	GO:0021881
1282	GO:0021599
1283	GO:0046022
1284	GO:0036337
1285	GO:0032468
1286	GO:0016332
1287	GO:0003882
1288	GO:1902943
1289	GO:0007621
1290	GO:0005846
1291	GO:0070772
1292	GO:0046116
1293	GO:0034427
1294	GO:0006186
1295	GO:0031370
1296	GO:0047042
1297	GO:0097352
1298	GO:0044717
1299	GO:0047312
1300	GO:0042284
1301	GO:0036215
1302	GO:0035863
1303	GO:0000026
1304	GO:0034182
1305	GO:0008275
1306	GO:0015798
1307	GO:0070960
1308	GO:0035945
1309	GO:0075713
1310	GO:0045355
1311	GO:2000004
1312	GO:2000631
1313	GO:0003245
1314	GO:0018904
1315	GO:0043143
1316	GO:0050121
1317	GO:0030862
1318	GO:1903140
1319	GO:0001306
1320	GO:2000701
1321	GO:0015658
1322	GO:0050912
1323	GO:0019377
1324	GO:0048378
1325	GO:0030047
1326	GO:0019464
1327	GO:0009957
1328	GO:0000461
1329	GO:2000627
1330	GO:0006671
1331	GO:2000160
1332	GO:0005309
1333	GO:0061188
1334	GO:0019950
1335	GO:0055099
1336	GO:0004521
1337	GO:0000411
1338	GO:0001715
1339	GO:0006844
1340	GO:0010643
1341	GO:0035695
1342	GO:0035643
1343	GO:0046294
1344	GO:0033783
1345	GO:0070868
1346	GO:0098736
1347	GO:0061143
1348	GO:0071535
1349	GO:1902367
1350	GO:0072267
1351	GO:0034346
1352	GO:0060875
1353	GO:0005757
1354	GO:0052331
1355	GO:0004821
1356	GO:0004637
1357	GO:0097180
1358	GO:0018211
1359	GO:0006478
1360	GO:0035862
1361	GO:0008455
1362	GO:0060365
1363	GO:0044716
1364	GO:0048040
1365	GO:0051342
1366	GO:0000406
1367	GO:0004513
1368	GO:0000386
1369	GO:0035377
1370	GO:0015230
1371	GO:0086077
1372	GO:0004325
1373	GO:0071544
1374	GO:0070951
1375	GO:0060565
1376	GO:0019389
1377	GO:0052041
1378	GO:0052825
1379	GO:0047293
1380	GO:0072600
1381	GO:0004142
1382	GO:0060053
1383	GO:2000699
1384	GO:0004084
1385	GO:0060857
1386	GO:2000159
1387	GO:2000625
1388	GO:0061444
1389	GO:0070370
1390	GO:0072060
1391	GO:0021816
1392	GO:0009234
1393	GO:0055071
1394	GO:0021534
1395	GO:0008616
1396	GO:0008894
1397	GO:0045943
1398	GO:0032571
1399	GO:0010730
1400	GO:0030228
1401	GO:0072101
1402	GO:0071159
1403	GO:0047391
1404	GO:0043392
1405	GO:0007309
1406	GO:0015056
1407	GO:0005464
1408	GO:0034093
1409	GO:0030611
1410	GO:0006174
1411	GO:0031848
1412	GO:0006301
1413	GO:0050201
1414	GO:0090182
1415	GO:0048633
1416	GO:0098703
1417	GO:1902941
1418	GO:0004149
1419	GO:0048377
1420	GO:0004492
1421	GO:0038109
1422	GO:0048873
1423	GO:0044715
1424	GO:0070950
1425	GO:0008280
1426	GO:0008126
1427	GO:0031289
1428	GO:0031708
1429	GO:0000064
1430	GO:0033678
1431	GO:0002930
1432	GO:0051939
1433	GO:1990384
1434	GO:0016077
1435	GO:0004924
1436	GO:0032484
1437	GO:0035625
1438	GO:0005677
1439	GO:0000403
1440	GO:0044599
1441	GO:0002644
1442	GO:0004807
1443	GO:0003989
1444	GO:0017064
1445	GO:0003127
1446	GO:0052726
1447	GO:2000151
1448	GO:0004586
1449	GO:2000607
1450	GO:0003999
1451	GO:1903371
1452	GO:0060490
1453	GO:0071026
1454	GO:0014058
1455	GO:0016593
1456	GO:0019255
1457	GO:0048866
1458	GO:0000409
1459	GO:1901550
1460	GO:2000690
1461	GO:0046329
1462	GO:0046292
1463	GO:2000313
1464	GO:0005008
1465	GO:0032361
1466	GO:0004654
1467	GO:0072100
1468	GO:0060843
1469	GO:0006265
1470	GO:0071665
1471	GO:0019064
1472	GO:0004088
1473	GO:1903428
1474	GO:0097553
1475	GO:0052490
1476	GO:0035350
1477	GO:0015805
1478	GO:0018317
1479	GO:0060823
1480	GO:0047804
1481	GO:0035607
1482	GO:1902366
1483	GO:0031651
1484	GO:0004486
1485	GO:0033315
1486	GO:0042131
1487	GO:0046712
1488	GO:0060699
1489	GO:0070949
1490	GO:0030870
1491	GO:0019777
1492	GO:0010652
1493	GO:0002041
1494	GO:0047992
1495	hsa03030
1496	GO:0060873
1497	GO:1902229
1498	GO:0021506
1499	GO:2000150
1500	GO:0034127
1501	GO:0002416
1502	GO:0034650
1503	GO:0009398
1504	GO:0005055
1505	GO:0052725
1506	GO:0034091
1507	GO:0086075
1508	GO:0006757
1509	GO:0090409
1510	GO:0085018
1511	GO:0072588
1512	GO:0034436
1513	GO:0044547
1514	GO:2000606
1515	GO:0002591
1516	GO:0021598
1517	GO:0097222
1518	GO:2000724
1519	GO:0015191
1520	GO:1990124
1521	GO:0031134
1522	GO:0046707
1523	GO:0005308
1524	GO:0034773
1525	GO:0021815
1526	GO:1902656
1527	GO:0004644
1528	GO:0070948
1529	GO:0043538
1530	GO:2000405
1531	GO:0014846
1532	GO:1901529
1533	GO:2000795
1534	GO:0050462
1535	GO:1990127
1536	GO:0052629
1537	GO:0032551
1538	GO:0009826
1539	GO:0046295
1540	GO:0048372
1541	GO:2000149
1542	GO:0031834
1543	GO:0072099
1544	GO:1901874
1545	GO:0000243
1546	GO:0051724
1547	GO:0039714
1548	GO:0043398
1549	GO:0061443
1550	GO:0031707
1551	GO:0072266
1552	GO:2001295
1553	GO:0016154
1554	GO:0030292
1555	GO:0052040
1556	GO:1902544
1557	GO:0010710
1558	GO:0016971
1559	GO:0048553
1560	GO:1901727
1561	GO:0071047
1562	GO:0003968
1563	GO:0008381
1564	GO:0070740
1565	GO:0000189
1566	GO:0071882
1567	GO:0008907
1568	GO:0001712
1569	GO:0046710
1570	GO:0000917
1571	GO:0090198
1572	GO:0033023
1573	GO:0051025
1574	GO:0072660
1575	GO:0018406
1576	GO:0030822
1577	GO:2000148
1578	GO:1903249
1579	GO:0000164
1580	GO:0045196
1581	GO:0016751
1582	GO:0072232
1583	GO:0002007
1584	GO:2001162
1585	GO:0009263
1586	GO:0034590
1587	GO:0031895
1588	GO:0045083
1589	GO:0038166
1590	GO:0060461
1591	GO:0010829
1592	GO:2000233
1593	GO:0070076
1594	GO:0071042
1595	GO:0010645
1596	GO:0021995
1597	GO:0009443
1598	GO:0060056
1599	GO:0042262
1600	GO:0071233
1601	GO:0072097
1602	GO:0009231
1603	GO:0046963
1604	GO:2000078
1605	GO:0002055
1606	GO:0090526
1607	GO:0006756
1608	GO:0060591
1609	GO:1902568
1610	GO:0002945
1611	GO:2000057
1612	GO:0060366
1613	GO:0070195
1614	GO:0044610
1615	GO:0033869
1616	GO:0003270
1617	GO:0071140
1618	GO:0032986
1619	GO:2000055
1620	GO:1902555
1621	GO:1901581
1622	GO:0014042
1623	GO:0001106
1624	GO:0051892
1625	GO:0002094
1626	GO:0060489
1627	GO:0016731
1628	GO:0001010
1629	GO:1903248
1630	GO:0071543
1631	GO:0001575
1632	GO:0045175
1633	GO:1902359
1634	GO:1990390
1635	GO:0001828
1636	GO:0033142
1637	GO:0097341
1638	GO:2000850
1639	GO:0071602
1640	GO:0070084
1641	GO:0005663
1642	GO:0002134
1643	GO:0052656
1644	GO:0033387
1645	GO:0039663
1646	GO:2000798
1647	GO:0005960
1648	GO:0043311
1649	GO:0021560
1650	GO:1902044
1651	GO:0036002
1652	GO:0033699
1653	GO:0035252
1654	GO:0001698
1655	GO:1901296
1656	GO:0072096
1657	GO:0090410
1658	GO:0090343
1659	GO:1902957
1660	GO:0047173
1661	GO:0031501
1662	GO:0032240
1663	GO:0072230
1664	GO:0005641
1665	GO:0007571
1666	GO:2000232
1667	GO:0097324
1668	GO:1903243
1669	GO:0038098
1670	GO:0061187
1671	GO:0045503
1672	GO:0015065
1673	GO:0003275
1674	GO:0061571
1675	GO:0006049
1676	GO:0043132
1677	GO:0004070
1678	GO:0008311
1679	GO:0004339
1680	GO:0019948
1681	GO:0051673
1682	GO:0010232
1683	GO:0015862
1684	GO:0051596
1685	GO:0002545
1686	GO:0005760
1687	GO:0009032
1688	GO:0004874
1689	GO:0071568
1690	GO:0010808
1691	GO:0003887
1692	GO:0031937
1693	GO:0031711
1694	GO:1902598
1695	GO:0050355
1696	GO:0022018
1697	GO:0005142
1698	GO:2001160
1699	GO:0070179
1700	GO:0015386
1701	GO:0034137
1702	GO:0061030
1703	GO:0004777
1704	GO:0015190
1705	GO:0071893
1706	GO:0060545
1707	GO:0050650
1708	GO:0042271
1709	GO:0000224
1710	GO:0071881
1711	GO:1901205
1712	GO:0001401
1713	GO:0006972
1714	GO:0071010
1715	GO:0004915
1716	GO:0008531
1717	GO:0061400
1718	GO:0072220
1719	GO:0045897
1720	GO:0003169
1721	GO:1902309
1722	GO:0015961
1723	GO:0008446
1724	GO:0008442
1725	GO:0097346
1726	GO:0001884
1727	GO:0032200
1728	GO:0043033
1729	GO:0070979
1730	GO:0003142
1731	GO:0060446
1732	GO:0061570
1733	GO:0018874
1734	GO:0071376
1735	GO:0000214
1736	GO:0070774
1737	GO:1901873
1738	GO:1902559
1739	GO:0018342
1740	GO:0060987
1741	GO:1902164
1742	GO:0072200
1743	GO:0004835
1744	GO:1903037
1745	GO:0004043
1746	GO:0004831
1747	GO:0090341
1748	GO:0031052
1749	GO:1901204
1750	GO:0002155
1751	GO:0003335
1752	GO:0047066
1753	GO:0035024
1754	GO:0002083
1755	GO:0007634
1756	GO:0006284
1757	GO:0044778
1758	GO:0060488
1759	GO:0072658
1760	GO:0022833
1761	GO:0046403
1762	GO:0022012
1763	GO:0036317
1764	GO:0016730
1765	GO:0019153
1766	GO:0004582
1767	GO:0001756
1768	GO:0044800
1769	GO:0004045
1770	GO:0030910
1771	GO:0072032
1772	GO:0051806
1773	GO:0001191
1774	GO:0008599
1775	GO:0072192
1776	GO:0003273
1777	GO:0052655
1778	GO:0004151
1779	GO:0006983
1780	GO:0030807
1781	GO:0061569
1782	GO:0045039
1783	GO:0033241
1784	GO:0043564
1785	GO:0036471
1786	GO:1903082
1787	GO:0016316
1788	GO:0051265
1789	GO:0003029
1790	GO:0097394
1791	GO:0060807
1792	GO:1901076
1793	GO:0033047
1794	GO:0015373
1795	GO:0042666
1796	GO:0019981
1797	GO:0004816
1798	GO:0002882
1799	GO:0016891
1800	GO:0070473
1801	GO:0045353
1802	GO:0061507
1803	GO:0090529
1804	GO:0005983
1805	GO:0015195
1806	GO:1902239
1807	GO:1900186
1808	GO:0032099
1809	GO:0060436
1810	GO:0008853
1811	GO:0060994
1812	GO:0045008
1813	GO:0048567
1814	GO:0004362
1815	GO:0048320
1816	GO:2000454
1817	GO:0006183
1818	GO:0097340
1819	GO:0046247
1820	GO:0042282
1821	GO:0004852
1822	GO:0016580
1823	GO:0071004
1824	GO:0035826
1825	hsa05216
1826	GO:0004135
1827	GO:0018191
1828	GO:0045636
1829	GO:0032261
1830	GO:0042585
1831	GO:0072022
1832	GO:0050653
1833	GO:0003827
1834	GO:0042285
1835	GO:0071553
1836	GO:0043473
1837	GO:0015867
1838	GO:0060887
1839	GO:0003998
1840	GO:0005550
1841	GO:0061568
1842	GO:0046964
1843	GO:0071603
1844	GO:2000056
1845	GO:0008721
1846	GO:0060503
1847	GO:0051734
1848	GO:0051264
1849	GO:0030914
1850	GO:0004534
1851	GO:0004528
1852	GO:0047444
1853	GO:0005610
1854	GO:0046356
1855	GO:0032259
1856	GO:0032557
1857	GO:0035526
1858	GO:0090402
1859	GO:0072274
1860	GO:0005220
1861	GO:2000176
1862	GO:0034309
1863	GO:0016890
1864	GO:0033045
1865	GO:0048105
1866	GO:0015881
1867	GO:0046745
1868	GO:0042147
1869	GO:0004938
1870	GO:0016074
1871	GO:0050904
1872	GO:0033615
1873	GO:0015039
1874	GO:0070734
1875	GO:0098506
1876	GO:0048613
1877	GO:0060876
1878	GO:0072020
1879	GO:0072272
1880	GO:0061216
1881	GO:0060152
1882	GO:0052654
1883	GO:0061626
1884	GO:0061567
1885	GO:0047946
1886	GO:0070016
1887	GO:0019964
1888	GO:0016427
1889	GO:2000847
1890	GO:0071139
1891	GO:0070401
1892	GO:0034589
1893	GO:0009726
1894	GO:0014876
1895	GO:0050823
1896	GO:0034597
1897	GO:0019008
1898	GO:0035332
1899	GO:0071475
1900	GO:2000797
1901	GO:0015389
1902	GO:0070681
1903	GO:0009631
1904	GO:0035438
1905	GO:0061155
1906	GO:0048297
1907	GO:0004134
1908	GO:0005982
1909	GO:0019542
1910	GO:0004512
1911	GO:1900827
1912	GO:0020005
1913	GO:0003027
1914	GO:1990001
1915	GO:0042936
1916	GO:0061566
1917	GO:0016121
1918	GO:0070352
1919	GO:0098646
1920	GO:2000663
1921	GO:0035811
1922	GO:0047988
1923	GO:0007070
1924	GO:0061419
1925	GO:0061151
1926	GO:0045795
1927	GO:0008507
1928	GO:0014822
1929	GO:0072051
1930	GO:0039713
1931	GO:0046511
1932	GO:0009305
1933	GO:1901580
1934	GO:0033677
1935	GO:0034353
1936	GO:0047237
1937	GO:0016279
1938	GO:2000209
1939	GO:0007184
1940	GO:0004900
1941	GO:0008478
1942	GO:0008192
1943	GO:0019103
1944	GO:0004306
1945	GO:0035620
1946	GO:0061106
1947	GO:0020003
1948	GO:0070130
1949	GO:0051731
1950	GO:0035971
1951	GO:0019243
1952	GO:0060448
1953	GO:0048483
1954	GO:0018190
1955	GO:0042134
1956	GO:0033553
1957	GO:0061565
1958	GO:0030366
1959	GO:0002693
1960	GO:0019889
1961	GO:0072213
1962	GO:0051771
1963	GO:0061150
1964	GO:2001247
1965	GO:1903427
1966	GO:0060422
1967	GO:0034715
1968	GO:0071786
1969	GO:1901678
1970	GO:1902225
1971	GO:0051974
1972	GO:0032262
1973	GO:0002904
1974	GO:0045352
1975	GO:0036361
1976	GO:1900194
1977	GO:0070075
1978	GO:0043527
1979	GO:0042665
1980	GO:0001133
1981	GO:0004324
1982	GO:0000962
1983	GO:0060035
1984	GO:0090131
1985	GO:0030956
1986	GO:0046016
1987	GO:0005595
1988	GO:0043435
1989	GO:0031129
1990	GO:0061149
1991	GO:0061508
1992	GO:1902238
1993	GO:2000740
1994	GO:0004616
1995	GO:0004133
1996	GO:0030901
1997	GO:0015826
1998	GO:2000174
[truncated: 17,092 more rows]
