# Supplementary material for: Identifying Discriminative Biological Function Features and Rules for Cancer-Related Long Non-coding RNAs
Source: Front Genet. 2020 Dec 16;11:598773. doi: 10.3389/fgene.2020.598773 (PMC7772407; doi:10.3389/fgene.2020.598773)
Supplement: Supplementary Material 2 — Performance of IFS incorporating DT when using different numbers of top features in the mRMR feature list. [file Table_2.XLSX]

## Sheet: Sheet1
Supplementary Material S2. Performance of IFS incorporating DT when using different numbers of top features in the mRMR feature list.
Number of features	SN	SP	ACC	MCC	Precision	F1-measure
10	0.385965	0.943489	0.941354	0.087211	0.25	0.368664
20	0.631579	0.9708	0.969502	0.21298	0.258503	0.372549
30	0.614035	0.970935	0.969569	0.207468	0.238372	0.358079
40	0.526316	0.979095	0.977361	0.208942	0.242424	0.36036
50	0.508772	0.989817	0.987975	0.281743	0.232558	0.349345
60	0.526316	0.988806	0.987035	0.279103	0.237805	0.352941
70	0.526316	0.985569	0.98381	0.248983	0.224044	0.341667
80	0.508772	0.989548	0.987707	0.278551	0.238994	0.351852
90	0.54386	0.987457	0.985758	0.273789	0.225989	0.34188
100	0.54386	0.987592	0.985893	0.275111	0.224719	0.340426
110	0.614035	0.987862	0.98643	0.311578	0.213198	0.330709
120	0.666667	0.988469	0.987236	0.3439	0.22807	0.342105
130	0.649123	0.987727	0.98643	0.326691	0.222222	0.337553
140	0.684211	0.988941	0.987774	0.358468	0.226744	0.340611
150	0.684211	0.988873	0.987707	0.357565	0.230303	0.342342
160	0.578947	0.990154	0.98858	0.322474	0.230303	0.342342
170	0.561404	0.988334	0.986699	0.291336	0.230303	0.342342
180	0.561404	0.989548	0.987908	0.305521	0.234177	0.344186
190	0.561404	0.989075	0.987438	0.299773	0.227545	0.339286
200	0.578947	0.988199	0.986632	0.298417	0.22619	0.337778
210	0.491228	0.988806	0.9869	0.261411	0.22619	0.337778
220	0.596491	0.989075	0.987572	0.317271	0.224852	0.336283
230	0.631579	0.986108	0.984751	0.301665	0.212766	0.326531
240	0.614035	0.989143	0.987707	0.326813	0.216667	0.329114
250	0.666667	0.987592	0.986363	0.33338	0.226994	0.336364
260	0.54386	0.987929	0.986229	0.278496	0.226994	0.336364
270	0.578947	0.98658	0.985019	0.281984	0.232258	0.339623
280	0.631579	0.985771	0.984415	0.298484	0.232258	0.339623
290	0.614035	0.98712	0.985691	0.30364	0.219653	0.330435
300	0.561404	0.987794	0.986161	0.28561	0.230769	0.338028
310	0.473684	0.988401	0.98643	0.248498	0.218391	0.329004
320	0.526316	0.988064	0.986296	0.271296	0.229299	0.336449
330	0.561404	0.989075	0.987438	0.299773	0.229299	0.336449
340	0.54386	0.989345	0.987639	0.294132	0.229299	0.336449
350	0.473684	0.99002	0.988042	0.265701	0.217143	0.327586
360	0.508772	0.989143	0.987304	0.27395	0.217143	0.327586
370	0.614035	0.988806	0.987371	0.322598	0.222892	0.331839
380	0.54386	0.989682	0.987975	0.298239	0.222892	0.331839
390	0.614035	0.987929	0.986497	0.312329	0.222892	0.331839
400	0.596491	0.989413	0.987908	0.321528	0.215909	0.32618
410	0.561404	0.989615	0.987975	0.306369	0.214689	0.324786
420	0.578947	0.988806	0.987236	0.305323	0.226415	0.333333
430	0.596491	0.988334	0.986833	0.308451	0.225	0.331797
440	0.684211	0.987592	0.98643	0.341563	0.225	0.331797
450	0.649123	0.989075	0.987774	0.343207	0.217647	0.325991
460	0.578947	0.988603	0.987035	0.30297	0.217647	0.325991
470	0.614035	0.988671	0.987236	0.320954	0.216374	0.324561
480	0.596491	0.987592	0.986094	0.300299	0.222222	0.328767
490	0.578947	0.988064	0.986497	0.296942	0.215116	0.323144
500	0.719298	0.987322	0.986296	0.3546	0.220859	0.327273
510	0.526316	0.987996	0.986229	0.270617	0.202073	0.312
520	0.578947	0.986985	0.985423	0.285849	0.212644	0.320346
530	0.666667	0.988199	0.986968	0.340562	0.212644	0.320346
540	0.491228	0.98948	0.987572	0.268706	0.218182	0.324324
550	0.45614	0.990694	0.988647	0.264384	0.26087	0.348837
560	0.491228	0.989548	0.987639	0.269468	0.206522	0.315353
570	0.473684	0.990896	0.988916	0.276556	0.211429	0.318966
580	0.45614	0.989075	0.987035	0.246238	0.216867	0.32287
590	0.54386	0.989615	0.987908	0.297405	0.216867	0.32287
600	0.578947	0.990289	0.988714	0.324346	0.22293	0.327103
610	0.508772	0.990626	0.988781	0.291986	0.205405	0.31405
620	0.508772	0.98975	0.987908	0.280935	0.235714	0.335025
630	0.54386	0.989885	0.988177	0.300784	0.210227	0.317597
640	0.491228	0.989817	0.987908	0.272578	0.210227	0.317597
650	0.491228	0.990222	0.988311	0.277441	0.215569	0.321429
660	0.491228	0.991503	0.989588	0.294651	0.204301	0.312757
670	0.491228	0.990289	0.988378	0.278276	0.20904	0.316239
680	0.561404	0.990694	0.98905	0.320915	0.203209	0.311475
690	0.526316	0.990626	0.988849	0.301358	0.214286	0.32
700	0.508772	0.989952	0.98811	0.283378	0.214286	0.32
710	0.526316	0.990492	0.988714	0.299532	0.220126	0.324074
720	0.54386	0.989817	0.98811	0.299929	0.207865	0.314894
730	0.561404	0.990694	0.98905	0.320915	0.207865	0.314894
740	0.526316	0.99002	0.988244	0.293385	0.207865	0.314894
750	0.596491	0.990289	0.988781	0.333413	0.207865	0.314894
760	0.578947	0.991099	0.98952	0.336273	0.19697	0.305882
770	0.508772	0.990559	0.988714	0.291091	0.213018	0.318584
780	0.561404	0.991099	0.989453	0.326905	0.213018	0.318584
790	0.578947	0.991301	0.989722	0.339459	0.225166	0.326923
800	0.526316	0.990154	0.988378	0.295105	0.225166	0.326923
810	0.596491	0.990829	0.989319	0.341388	0.21875	0.322581
820	0.526316	0.990424	0.988647	0.298632	0.21875	0.322581
830	0.508772	0.990087	0.988244	0.285042	0.211765	0.317181
840	0.54386	0.990087	0.988378	0.303392	0.211765	0.317181
850	0.561404	0.991436	0.989789	0.332152	0.211765	0.317181
860	0.526316	0.990964	0.989184	0.306065	0.211765	0.317181
870	0.596491	0.990559	0.98905	0.337332	0.211765	0.317181
880	0.596491	0.990694	0.989184	0.339343	0.211765	0.317181
890	0.561404	0.991099	0.989453	0.326905	0.211765	0.317181
900	0.614035	0.989413	0.987975	0.330303	0.205556	0.312236
910	0.578947	0.991166	0.989588	0.337326	0.205556	0.312236
920	0.666667	0.98921	0.987975	0.353592	0.210526	0.315789
930	0.578947	0.990087	0.988513	0.32155	0.210526	0.315789
940	0.684211	0.989278	0.98811	0.363086	0.210526	0.315789
950	0.649123	0.991301	0.989991	0.376663	0.210526	0.315789
960	0.526316	0.990357	0.98858	0.297739	0.216049	0.319635
970	0.736842	0.989548	0.98858	0.392585	0.216049	0.319635
980	0.684211	0.989008	0.987841	0.359378	0.216049	0.319635
990	0.631579	0.989615	0.988244	0.341778	0.222222	0.32381
1000	0.578947	0.989952	0.988378	0.319724	0.20442	0.310924
1010	0.649123	0.990492	0.989184	0.363433	0.20442	0.310924
1020	0.631579	0.990626	0.989252	0.356523	0.209302	0.31441
1030	0.649123	0.990357	0.98905	0.361357	0.209302	0.31441
1040	0.526316	0.990424	0.988647	0.298632	0.209302	0.31441
1050	0.526316	0.990289	0.988513	0.296853	0.193069	0.301158
1060	0.631579	0.990492	0.989117	0.35445	0.227586	0.326733
1070	0.649123	0.989952	0.988647	0.355328	0.203297	0.309623
1080	0.54386	0.990829	0.989117	0.313543	0.203297	0.309623
1090	0.666667	0.989413	0.988177	0.356375	0.220779	0.322275
1100	0.578947	0.989682	0.98811	0.316161	0.220779	0.322275
1110	0.561404	0.990289	0.988647	0.31523	0.208092	0.313043
1120	0.719298	0.990424	0.989386	0.39779	0.192118	0.3
1130	0.54386	0.989615	0.987908	0.297405	0.192118	0.3
1140	0.614035	0.989952	0.988513	0.337617	0.202186	0.308333
1150	0.561404	0.989615	0.987975	0.306369	0.213415	0.316742
1160	0.526316	0.990492	0.988714	0.299532	0.226027	0.325123
1170	0.54386	0.989278	0.987572	0.29333	0.219355	0.320755
1180	0.649123	0.990289	0.988983	0.360332	0.219355	0.320755
1190	0.561404	0.991099	0.989453	0.326905	0.206897	0.311688
1200	0.526316	0.989413	0.987639	0.285989	0.191176	0.298851
1210	0.54386	0.990694	0.988983	0.311624	0.212121	0.315315
1220	0.508772	0.990559	0.988714	0.291091	0.212121	0.315315
1230	0.508772	0.990357	0.988513	0.288454	0.212121	0.315315
1240	0.526316	0.990222	0.988446	0.295975	0.217949	0.319249
1250	0.526316	0.990559	0.988781	0.300441	0.205714	0.310345
1260	0.508772	0.990222	0.988378	0.286733	0.205714	0.310345
1270	0.491228	0.989952	0.988042	0.274172	0.205714	0.310345
1280	0.491228	0.989952	0.988042	0.274172	0.194872	0.301587
1290	0.491228	0.990492	0.98858	0.280824	0.2	0.305785
1300	0.526316	0.989817	0.988042	0.290859	0.210843	0.313901
1310	0.561404	0.990357	0.988714	0.316158	0.210843	0.313901
1320	0.508772	0.990492	0.988647	0.290204	0.210843	0.313901
1330	0.491228	0.990896	0.988983	0.286128	0.216561	0.317757
1340	0.491228	0.990964	0.98905	0.28704	0.216561	0.317757
1350	0.508772	0.990087	0.988244	0.285042	0.204545	0.309013
1360	0.45614	0.991436	0.989386	0.274075	0.204545	0.309013
1370	0.508772	0.991773	0.989923	0.308513	0.204545	0.309013
1380	0.473684	0.991099	0.989117	0.279246	0.193878	0.300395
1390	0.473684	0.991301	0.989319	0.282013	0.198925	0.304527
1400	0.508772	0.990829	0.988983	0.294717	0.209581	0.3125
1410	0.526316	0.991571	0.989789	0.315098	0.209581	0.3125
1420	0.508772	0.991571	0.989722	0.3054	0.209581	0.3125
1430	0.491228	0.992177	0.990259	0.305032	0.209581	0.3125
1440	0.473684	0.991368	0.989386	0.282952	0.209581	0.3125
1450	0.54386	0.990896	0.989184	0.314515	0.179039	0.286713
1460	0.45614	0.991166	0.989117	0.270434	0.20339	0.307692
1470	0.578947	0.991031	0.989453	0.335231	0.20339	0.307692
1480	0.508772	0.991571	0.989722	0.3054	0.20339	0.307692
1490	0.491228	0.992515	0.990595	0.310634	0.197861	0.303279
1500	0.508772	0.991503	0.989655	0.304383	0.208333	0.311111
1510	0.491228	0.990896	0.988983	0.286128	0.208333	0.311111
1520	0.508772	0.992043	0.990192	0.312808	0.208333	0.311111
1530	0.473684	0.991638	0.989655	0.286803	0.191919	0.298039
1540	0.54386	0.992245	0.990528	0.335983	0.202247	0.306383
1550	0.508772	0.99184	0.989991	0.30957	0.202247	0.306383
1560	0.45614	0.992245	0.990192	0.285899	0.196809	0.302041
1570	0.508772	0.991571	0.989722	0.3054	0.213836	0.314815
1580	0.526316	0.991705	0.989923	0.317212	0.213836	0.314815
1590	0.508772	0.991436	0.989588	0.303375	0.213836	0.314815
1600	0.368421	0.991638	0.989252	0.226423	0.213836	0.314815
1610	0.403509	0.990964	0.988714	0.238492	0.207101	0.309735
1620	0.421053	0.990289	0.98811	0.240501	0.207101	0.309735
1630	0.403509	0.991166	0.988916	0.240903	0.207101	0.309735
1640	0.368421	0.990424	0.988042	0.212965	0.195767	0.300813
1650	0.315789	0.990154	0.987572	0.181021	0.195767	0.300813
1660	0.315789	0.991368	0.988781	0.1925	0.201117	0.305085
1670	0.368421	0.990424	0.988042	0.212965	0.2125	0.313364
1680	0.298246	0.990626	0.987975	0.1752	0.2125	0.313364
1690	0.350877	0.990087	0.987639	0.199942	0.19	0.29572
1700	0.315789	0.991166	0.98858	0.190446	0.205882	0.30837
1710	0.403509	0.992312	0.990058	0.256006	0.21118	0.311927
1720	0.385965	0.992245	0.989923	0.244616	0.204678	0.307018
1730	0.333333	0.990492	0.987975	0.193955	0.204678	0.307018
1740	0.385965	0.992245	0.989923	0.244616	0.204678	0.307018
1750	0.368421	0.991773	0.989386	0.22807	0.193717	0.298387
1760	0.368421	0.991705	0.989319	0.227242	0.193717	0.298387
1770	0.45614	0.991301	0.989252	0.272237	0.193717	0.298387
1780	0.491228	0.992582	0.990662	0.31179	0.198895	0.302521
1790	0.473684	0.991166	0.989184	0.28016	0.198895	0.302521
1800	0.45614	0.991571	0.98952	0.275948	0.209877	0.310502
1810	0.54386	0.992312	0.990595	0.337171	0.209877	0.310502
1820	0.45614	0.991099	0.98905	0.269546	0.215686	0.314286
1830	0.438596	0.991975	0.989856	0.271694	0.215686	0.314286
1840	0.438596	0.993391	0.991267	0.29473	0.203488	0.305677
1850	0.403509	0.992043	0.989789	0.252211	0.203488	0.305677
1860	0.421053	0.993189	0.990998	0.280372	0.203488	0.305677
1870	0.403509	0.992784	0.990528	0.263059	0.203488	0.305677
1880	0.54386	0.991436	0.989722	0.322616	0.203488	0.305677
1890	0.526316	0.991705	0.989923	0.317212	0.203488	0.305677
1900	0.333333	0.993796	0.991267	0.234848	0.203488	0.305677
1910	0.561404	0.99211	0.990461	0.343419	0.222222	0.318408
1920	0.45614	0.991301	0.989252	0.272237	0.197802	0.301255
1930	0.385965	0.992987	0.990662	0.255475	0.197802	0.301255
1940	0.368421	0.992043	0.989655	0.23147	0.197802	0.301255
1950	0.350877	0.992245	0.989789	0.223545	0.208589	0.309091
1960	0.54386	0.991166	0.989453	0.318491	0.208589	0.309091
1970	0.421053	0.993122	0.990931	0.279221	0.208589	0.309091
1980	0.438596	0.990087	0.987975	0.247742	0.208589	0.309091
1990	0.368421	0.991503	0.989117	0.224808	0.208589	0.309091
2000	0.368421	0.991975	0.989588	0.230607	0.208589	0.309091
2010	0.421053	0.990896	0.988714	0.247503	0.19171	0.296
2020	0.45614	0.991638	0.989588	0.276899	0.19171	0.296
2030	0.45614	0.991975	0.989923	0.281797	0.202312	0.304348
2040	0.45614	0.991166	0.989117	0.270434	0.202312	0.304348
2050	0.421053	0.991166	0.988983	0.250807	0.196721	0.3
2060	0.438596	0.992447	0.990326	0.278787	0.214286	0.312796
2070	0.385965	0.992515	0.990192	0.24841	0.207317	0.307692
2080	0.421053	0.991099	0.988916	0.249969	0.207317	0.307692
2090	0.421053	0.991436	0.989252	0.254239	0.195652	0.298755
2100	0.421053	0.992245	0.990058	0.265398	0.195652	0.298755
2110	0.421053	0.992717	0.990528	0.27259	0.201149	0.30303
2120	0.368421	0.99211	0.989722	0.232343	0.212903	0.311321
2130	0.491228	0.99184	0.989923	0.299712	0.212903	0.311321
2140	0.368421	0.990829	0.988446	0.217197	0.219178	0.315271
2150	0.403509	0.992784	0.990528	0.263059	0.219178	0.315271
2160	0.421053	0.992717	0.990528	0.27259	0.206061	0.306306
2170	0.438596	0.991301	0.989184	0.262402	0.206061	0.306306
2180	0.526316	0.991166	0.989386	0.308992	0.206061	0.306306
2190	0.403509	0.990357	0.98811	0.231651	0.194595	0.297521
2200	0.491228	0.990694	0.988781	0.283441	0.194595	0.297521
2210	0.421053	0.991638	0.989453	0.256902	0.2	0.301724
2220	0.526316	0.990559	0.988781	0.300441	0.2	0.301724
2230	0.491228	0.991233	0.989319	0.290774	0.2	0.301724
2240	0.508772	0.991099	0.989252	0.298477	0.2	0.301724
2250	0.508772	0.990761	0.988916	0.293799	0.211538	0.309859
2260	0.508772	0.991705	0.989856	0.307465	0.211538	0.309859
2270	0.508772	0.989952	0.98811	0.283378	0.211538	0.309859
2280	0.54386	0.990222	0.988513	0.305167	0.188776	0.29249
2290	0.45614	0.99002	0.987975	0.256374	0.204819	0.304933
2300	0.438596	0.990559	0.988446	0.253161	0.204819	0.304933
2310	0.473684	0.989548	0.987572	0.260338	0.204819	0.304933
2320	0.491228	0.990964	0.98905	0.28704	0.204819	0.304933
2330	0.438596	0.991368	0.989252	0.26329	0.198864	0.300429
2340	0.421053	0.990829	0.988647	0.246697	0.198864	0.300429
2350	0.438596	0.991436	0.989319	0.264187	0.210191	0.308411
2360	0.508772	0.991638	0.989789	0.306428	0.192513	0.295082
2370	0.421053	0.991773	0.989588	0.258723	0.192513	0.295082
2380	0.385965	0.99184	0.98952	0.239222	0.223022	0.316327
2390	0.438596	0.991368	0.989252	0.26329	0.203593	0.303571
2400	0.45614	0.990492	0.988446	0.261906	0.203593	0.303571
2410	0.438596	0.990289	0.988177	0.250024	0.203593	0.303571
2420	0.473684	0.991031	0.98905	0.278341	0.19774	0.299145
2430	0.526316	0.991031	0.989252	0.307032	0.19774	0.299145
2440	0.491228	0.989885	0.987975	0.273372	0.19774	0.299145
2450	0.473684	0.99002	0.988042	0.265701	0.181818	0.285714
2460	0.45614	0.990761	0.988714	0.265224	0.208861	0.306977
2470	0.491228	0.990626	0.988714	0.282561	0.208861	0.306977
2480	0.578947	0.988873	0.987304	0.306119	0.208861	0.306977
2490	0.561404	0.989143	0.987505	0.300575	0.202381	0.302222
2500	0.614035	0.98948	0.988042	0.331192	0.196629	0.297872
2510	0.561404	0.990154	0.988513	0.313399	0.196629	0.297872
2520	0.491228	0.988266	0.986363	0.255964	0.196629	0.297872
2530	0.473684	0.990289	0.988311	0.268911	0.196629	0.297872
2540	0.438596	0.98921	0.987102	0.238496	0.214765	0.31068
2550	0.491228	0.989615	0.987707	0.270236	0.214765	0.31068
2560	0.421053	0.991099	0.988916	0.249969	0.221429	0.314721
2570	0.45614	0.990154	0.98811	0.25792	0.18593	0.289062
2580	0.491228	0.990154	0.988244	0.276613	0.207547	0.305556
2590	0.491228	0.99002	0.98811	0.274979	0.207547	0.305556
2600	0.526316	0.990559	0.988781	0.300441	0.207547	0.305556
2610	0.491228	0.987457	0.985557	0.248366	0.207547	0.305556
2620	0.45614	0.990424	0.988378	0.261095	0.190476	0.292683
2630	0.491228	0.990761	0.988849	0.284328	0.195531	0.29661
2640	0.578947	0.988131	0.986565	0.297677	0.195531	0.29661
2650	0.438596	0.988131	0.986027	0.228354	0.195531	0.29661
2660	0.45614	0.988806	0.986766	0.243545	0.195531	0.29661
2670	0.54386	0.98921	0.987505	0.292534	0.201183	0.300885
2680	0.45614	0.988199	0.986161	0.237779	0.201183	0.300885
2690	0.421053	0.990559	0.988378	0.243543	0.201183	0.300885
2700	0.45614	0.989278	0.987236	0.248314	0.175676	0.27957
2710	0.526316	0.990222	0.988446	0.295975	0.213333	0.309179
2720	0.491228	0.98921	0.987304	0.265719	0.189474	0.291498
2730	0.526316	0.989143	0.987371	0.282869	0.189474	0.291498
2740	0.491228	0.990896	0.988983	0.286128	0.189474	0.291498
2750	0.438596	0.99002	0.987908	0.246995	0.20625	0.304147
2760	0.473684	0.989278	0.987304	0.257409	0.20625	0.304147
2770	0.526316	0.989885	0.98811	0.291694	0.174888	0.278571
2780	0.508772	0.98975	0.987908	0.280935	0.194444	0.295359
2790	0.438596	0.988806	0.986699	0.234546	0.194444	0.295359
2800	0.473684	0.990087	0.98811	0.266494	0.194444	0.295359
2810	0.473684	0.988536	0.986565	0.249812	0.194444	0.295359
2820	0.473684	0.990154	0.988177	0.267292	0.2	0.299559
2830	0.54386	0.988603	0.9869	0.285638	0.2	0.299559
2840	0.473684	0.988199	0.986229	0.246563	0.2	0.299559
2850	0.45614	0.988806	0.986766	0.243545	0.2	0.299559
2860	0.54386	0.989952	0.988244	0.301646	0.2	0.299559
2870	0.491228	0.988671	0.986766	0.260018	0.211921	0.307692
2880	0.508772	0.98948	0.987639	0.277769	0.188482	0.290323
2890	0.54386	0.989615	0.987908	0.297405	0.188482	0.290323
2900	0.54386	0.988873	0.987169	0.288645	0.178404	0.281481
2910	0.526316	0.990829	0.98905	0.304157	0.204969	0.302752
2920	0.526316	0.989143	0.987371	0.282869	0.204969	0.302752
2930	0.438596	0.989817	0.987707	0.24479	0.204969	0.302752
2940	0.561404	0.987862	0.986229	0.286308	0.204969	0.302752
2950	0.473684	0.988941	0.986968	0.253876	0.19337	0.294118
2960	0.385965	0.991368	0.98905	0.233337	0.19337	0.294118
2970	0.473684	0.992312	0.990326	0.297128	0.19883	0.298246
2980	0.385965	0.99184	0.98952	0.239222	0.19883	0.298246
2990	0.403509	0.991099	0.988849	0.240091	0.1875	0.289157
3000	0.421053	0.991975	0.989789	0.261524	0.210526	0.30622
3010	0.350877	0.991705	0.989252	0.216919	0.210526	0.30622
3020	0.421053	0.991773	0.989588	0.258723	0.182266	0.284615
3030	0.45614	0.990896	0.988849	0.266929	0.192308	0.292887
3040	0.421053	0.991773	0.989588	0.258723	0.192308	0.292887
3050	0.403509	0.991233	0.988983	0.241722	0.203704	0.30137
3060	0.421053	0.991166	0.988983	0.250807	0.203704	0.30137
3070	0.578947	0.988806	0.987236	0.305323	0.203704	0.30137
3080	0.438596	0.991301	0.989184	0.262402	0.203704	0.30137
3090	0.473684	0.989682	0.987707	0.261839	0.203704	0.30137
3100	0.45614	0.991436	0.989386	0.274075	0.197674	0.296943
3110	0.421053	0.990289	0.98811	0.240501	0.197674	0.296943
3120	0.421053	0.991368	0.989184	0.253368	0.197674	0.296943
3130	0.403509	0.990896	0.988647	0.237703	0.197674	0.296943
3140	0.421053	0.991503	0.989319	0.255118	0.197674	0.296943
3150	0.45614	0.991031	0.988983	0.268665	0.20915	0.304762
3160	0.421053	0.991166	0.988983	0.250807	0.20915	0.304762
3170	0.333333	0.990559	0.988042	0.194598	0.20915	0.304762
3180	0.421053	0.991503	0.989319	0.255118	0.20915	0.304762
3190	0.45614	0.990964	0.988916	0.267793	0.20915	0.304762
3200	0.473684	0.991166	0.989184	0.28016	0.20915	0.304762
3210	0.45614	0.990154	0.98811	0.25792	0.191257	0.291667
3220	0.508772	0.99002	0.988177	0.284207	0.202454	0.3
3230	0.403509	0.992515	0.990259	0.258962	0.202454	0.3
3240	0.421053	0.993054	0.990864	0.278084	0.202454	0.3
3250	0.508772	0.989008	0.987169	0.272465	0.202454	0.3
3260	0.421053	0.991705	0.98952	0.257808	0.202454	0.3
3270	0.421053	0.992177	0.989991	0.264414	0.196532	0.295652
3280	0.473684	0.989345	0.987371	0.258132	0.196532	0.295652
3290	0.473684	0.989885	0.987908	0.264137	0.180488	0.282443
3300	0.438596	0.989817	0.987707	0.24479	0.207792	0.303318
3310	0.473684	0.99184	0.989856	0.289792	0.207792	0.303318
3320	0.438596	0.989817	0.987707	0.24479	0.190217	0.290456
3330	0.473684	0.989885	0.987908	0.264137	0.190217	0.290456
3340	0.491228	0.989682	0.987774	0.27101	0.190217	0.290456
3350	0.45614	0.990087	0.988042	0.257144	0.190217	0.290456
3360	0.526316	0.989615	0.987841	0.288395	0.190217	0.290456
3370	0.508772	0.989278	0.987438	0.27546	0.190217	0.290456
3380	0.526316	0.991099	0.989319	0.308008	0.195402	0.294372
3390	0.438596	0.989885	0.987774	0.245519	0.195402	0.294372
3400	0.491228	0.990154	0.988244	0.276613	0.195402	0.294372
3410	0.421053	0.990289	0.98811	0.240501	0.195402	0.294372
3420	0.491228	0.98975	0.987841	0.271791	0.195402	0.294372
3430	0.614035	0.990087	0.988647	0.339519	0.20122	0.298643
3440	0.596491	0.989278	0.987774	0.319805	0.20122	0.298643
3450	0.649123	0.98975	0.988446	0.352421	0.20122	0.298643
3460	0.54386	0.989817	0.98811	0.299929	0.20122	0.298643
3470	0.578947	0.989075	0.987505	0.308543	0.20122	0.298643
3480	0.614035	0.989143	0.987707	0.326813	0.184615	0.285714
3490	0.614035	0.990357	0.988916	0.34342	0.213793	0.306931
3500	0.578947	0.988941	0.987371	0.306921	0.213793	0.306931
3510	0.578947	0.989413	0.987841	0.312709	0.189189	0.289256
3520	0.631579	0.98921	0.987841	0.336356	0.206452	0.301887
3530	0.596491	0.988401	0.9869	0.309224	0.206452	0.301887
3540	0.54386	0.989548	0.987841	0.296577	0.183673	0.284585
3550	0.614035	0.988334	0.9869	0.31695	0.183673	0.284585
3560	0.684211	0.988941	0.987774	0.358468	0.194286	0.293103
3570	0.596491	0.988603	0.987102	0.311576	0.194286	0.293103
3580	0.561404	0.988671	0.987035	0.295086	0.194286	0.293103
3590	0.614035	0.988941	0.987505	0.324265	0.194286	0.293103
3600	0.631579	0.988603	0.987236	0.328668	0.2	0.297297
3610	0.491228	0.988536	0.986632	0.258647	0.2	0.297297
3620	0.421053	0.988199	0.986027	0.220085	0.2	0.297297
3630	0.473684	0.98948	0.987505	0.259597	0.2	0.297297
3640	0.45614	0.98921	0.987169	0.247617	0.2	0.297297
3650	0.526316	0.989413	0.987639	0.285989	0.212329	0.305419
3660	0.54386	0.988064	0.986363	0.279884	0.212329	0.305419
3670	0.508772	0.989413	0.987572	0.276993	0.188172	0.288066
3680	0.491228	0.988941	0.987035	0.262825	0.218978	0.309278
3690	0.491228	0.989885	0.987975	0.273372	0.182741	0.283465
3700	0.508772	0.990154	0.988311	0.285884	0.205128	0.300469
3710	0.578947	0.98975	0.988177	0.317041	0.205128	0.300469
3720	0.54386	0.990222	0.988513	0.305167	0.205128	0.300469
3730	0.614035	0.989008	0.987572	0.325108	0.193182	0.291845
3740	0.508772	0.990154	0.988311	0.285884	0.193182	0.291845
3750	0.491228	0.990289	0.988378	0.278276	0.198795	0.295964
3760	0.54386	0.99002	0.988311	0.302516	0.198795	0.295964
3770	0.473684	0.98975	0.987774	0.262599	0.198795	0.295964
3780	0.45614	0.988941	0.9869	0.244882	0.198795	0.295964
3790	0.631579	0.99184	0.990461	0.37691	0.198795	0.295964
3800	0.561404	0.989885	0.988244	0.309827	0.198795	0.295964
3810	0.54386	0.989952	0.988244	0.301646	0.198795	0.295964
3820	0.561404	0.987929	0.986296	0.287011	0.210884	0.303922
3830	0.596491	0.99002	0.988513	0.329622	0.19209	0.290598
3840	0.508772	0.989682	0.987841	0.280134	0.19209	0.290598
3850	0.473684	0.989615	0.987639	0.261086	0.203822	0.299065
3860	0.578947	0.988738	0.987169	0.304533	0.203822	0.299065
3870	0.526316	0.989143	0.987371	0.282869	0.203822	0.299065
3880	0.54386	0.99002	0.988311	0.302516	0.203822	0.299065
3890	0.596491	0.98921	0.987707	0.318954	0.197605	0.294643
3900	0.596491	0.989548	0.988042	0.323277	0.197605	0.294643
3910	0.631579	0.989682	0.988311	0.342707	0.197605	0.294643
3920	0.526316	0.98975	0.987975	0.290031	0.18617	0.285714
3930	0.596491	0.989548	0.988042	0.323277	0.18617	0.285714
3940	0.649123	0.990222	0.988916	0.359315	0.191011	0.289362
3950	0.526316	0.988334	0.986565	0.274062	0.191011	0.289362
3960	0.54386	0.988199	0.986497	0.281291	0.191011	0.289362
3970	0.561404	0.988131	0.986497	0.28915	0.171171	0.272401
3980	0.561404	0.989817	0.988177	0.308952	0.202532	0.297674
3990	0.491228	0.990087	0.988177	0.275793	0.202532	0.297674
4000	0.596491	0.990222	0.988714	0.332453	0.202532	0.297674
4010	0.578947	0.989413	0.987841	0.312709	0.202532	0.297674
4020	0.526316	0.990087	0.988311	0.294241	0.196429	0.293333
4030	0.596491	0.990492	0.988983	0.33634	0.196429	0.293333
4040	0.578947	0.989345	0.987774	0.311863	0.196429	0.293333
4050	0.491228	0.98975	0.987841	0.271791	0.196429	0.293333
4060	0.596491	0.990492	0.988983	0.33634	0.196429	0.293333
4070	0.561404	0.988941	0.987304	0.298187	0.185185	0.284553
4080	0.54386	0.989817	0.98811	0.299929	0.185185	0.284553
4090	0.561404	0.989143	0.987505	0.300575	0.189944	0.288136
4100	0.526316	0.990559	0.988781	0.300441	0.189944	0.288136
4110	0.526316	0.991638	0.989856	0.31615	0.195266	0.292035
4120	0.578947	0.990896	0.989319	0.333173	0.195266	0.292035
4130	0.578947	0.989345	0.987774	0.311863	0.195266	0.292035
4140	0.596491	0.988873	0.987371	0.314794	0.195266	0.292035
4150	0.578947	0.98975	0.988177	0.317041	0.201258	0.296296
4160	0.578947	0.990492	0.988916	0.327213	0.201258	0.296296
4170	0.578947	0.990357	0.988781	0.325293	0.201258	0.296296
4180	0.421053	0.989008	0.986833	0.227393	0.201258	0.296296
4190	0.596491	0.990896	0.989386	0.342425	0.184211	0.283401
4200	0.561404	0.991436	0.989789	0.332152	0.188889	0.28692
4210	0.508772	0.991031	0.989184	0.297524	0.188889	0.28692
4220	0.54386	0.988806	0.987102	0.287885	0.183246	0.282258
4230	0.526316	0.988064	0.986296	0.271296	0.183246	0.282258
4240	0.578947	0.988131	0.986565	0.297677	0.178218	0.277992
4250	0.45614	0.989413	0.987371	0.249726	0.194118	0.290749
4260	0.491228	0.988873	0.986968	0.262115	0.194118	0.290749
4270	0.649123	0.988806	0.987505	0.339711	0.2	0.294931
4280	0.684211	0.989615	0.988446	0.367881	0.212766	0.30303
4290	0.614035	0.988536	0.987102	0.319335	0.212766	0.30303
4300	0.561404	0.990964	0.989319	0.324873	0.187845	0.285714
4310	0.561404	0.990694	0.98905	0.320915	0.187845	0.285714
4320	0.578947	0.990222	0.988647	0.323406	0.187845	0.285714
4330	0.54386	0.990492	0.988781	0.308809	0.182292	0.281124
4340	0.596491	0.990626	0.989117	0.338333	0.182292	0.281124
4350	0.508772	0.989952	0.98811	0.283378	0.192982	0.289474
4360	0.578947	0.990896	0.989319	0.333173	0.192982	0.289474
4370	0.596491	0.989615	0.98811	0.324162	0.192982	0.289474
4380	0.526316	0.990761	0.988983	0.303215	0.192982	0.289474
4390	0.631579	0.990559	0.989184	0.355482	0.192982	0.289474
4400	0.45614	0.989548	0.987505	0.251161	0.192982	0.289474
4410	0.578947	0.989885	0.988311	0.318822	0.192982	0.289474
4420	0.649123	0.989615	0.988311	0.350521	0.192982	0.289474
4430	0.578947	0.990154	0.98858	0.322474	0.192982	0.289474
4440	0.596491	0.990626	0.989117	0.338333	0.198758	0.293578
4450	0.508772	0.990424	0.98858	0.289325	0.198758	0.293578
4460	0.54386	0.991571	0.989856	0.324738	0.198758	0.293578
4470	0.526316	0.990896	0.989117	0.305106	0.198758	0.293578
4480	0.54386	0.99184	0.990125	0.329104	0.186813	0.284519
4490	0.491228	0.991773	0.989856	0.29868	0.186813	0.284519
4500	0.508772	0.990896	0.98905	0.295644	0.186813	0.284519
4510	0.491228	0.989615	0.987707	0.270236	0.211268	0.301508
4520	0.526316	0.990222	0.988446	0.295975	0.19186	0.28821
4530	0.45614	0.991705	0.989655	0.277859	0.19186	0.28821
4540	0.54386	0.990626	0.988916	0.310678	0.19186	0.28821
4550	0.421053	0.991975	0.989789	0.261524	0.19186	0.28821
4560	0.438596	0.991571	0.989453	0.266008	0.19186	0.28821
4570	0.438596	0.990626	0.988513	0.253963	0.19186	0.28821
4580	0.473684	0.991503	0.98952	0.284859	0.19186	0.28821
4590	0.45614	0.991301	0.989252	0.272237	0.203947	0.296651
4600	0.508772	0.991233	0.989386	0.300409	0.203947	0.296651
4610	0.491228	0.991908	0.989991	0.300755	0.203947	0.296651
4620	0.45614	0.990559	0.988513	0.262725	0.197531	0.292237
4630	0.45614	0.990829	0.988781	0.266073	0.17561	0.274809
4640	0.491228	0.99002	0.98811	0.274979	0.180412	0.278884
4650	0.508772	0.991638	0.989789	0.306428	0.20979	0.3
4660	0.403509	0.991571	0.989319	0.245939	0.190751	0.286957
4670	0.45614	0.992987	0.990931	0.298131	0.190751	0.286957
4680	0.45614	0.992312	0.990259	0.286952	0.202614	0.295238
4690	0.473684	0.993796	0.991804	0.324218	0.202614	0.295238
4700	0.508772	0.99238	0.990528	0.318428	0.196319	0.290909
4710	0.438596	0.992987	0.990864	0.287584	0.196319	0.290909
4720	0.45614	0.993122	0.991065	0.300521	0.184783	0.282158
4730	0.526316	0.992245	0.990461	0.326096	0.184783	0.282158
4740	0.385965	0.992582	0.990259	0.249386	0.184783	0.282158
4750	0.403509	0.992515	0.990259	0.258962	0.184783	0.282158
4760	0.473684	0.992987	0.990998	0.308602	0.184783	0.282158
4770	0.473684	0.992852	0.990864	0.306205	0.208333	0.298507
4780	0.368421	0.992245	0.989856	0.234117	0.189655	0.285714
4790	0.45614	0.990964	0.988916	0.267793	0.189655	0.285714
4800	0.473684	0.992582	0.990595	0.301568	0.189655	0.285714
4810	0.491228	0.991571	0.989655	0.295643	0.189655	0.285714
4820	0.421053	0.992177	0.989991	0.264414	0.195122	0.289593
4830	0.421053	0.990222	0.988042	0.239757	0.195122	0.289593
4840	0.438596	0.991773	0.989655	0.268808	0.195122	0.289593
4850	0.421053	0.99211	0.989923	0.26344	0.195122	0.289593
4860	0.403509	0.993054	0.990797	0.267348	0.195122	0.289593
4870	0.421053	0.993324	0.991133	0.282715	0.195122	0.289593
4880	0.438596	0.992177	0.990058	0.27467	0.195122	0.289593
4890	0.438596	0.99184	0.989722	0.26976	0.195122	0.289593
4900	0.45614	0.99238	0.990326	0.288016	0.195122	0.289593
4910	0.385965	0.992447	0.990125	0.247446	0.195122	0.289593
4920	0.438596	0.991031	0.988916	0.258932	0.195122	0.289593
4930	0.421053	0.992043	0.989856	0.262477	0.201299	0.293839
4940	0.368421	0.99265	0.990259	0.239679	0.183784	0.280992
4950	0.508772	0.991975	0.990125	0.311718	0.178571	0.27668
4960	0.368421	0.992447	0.990058	0.236851	0.178571	0.27668
4970	0.421053	0.991031	0.988849	0.249139	0.16895	0.268116
4980	0.421053	0.991975	0.989789	0.261524	0.188571	0.284483
4990	0.438596	0.99238	0.990259	0.277741	0.188571	0.284483
5000	0.45614	0.992582	0.990528	0.291277	0.188571	0.284483
5010	0.421053	0.990964	0.988781	0.248317	0.188571	0.284483
5020	0.421053	0.992177	0.989991	0.264414	0.188571	0.284483
5030	0.421053	0.991908	0.989722	0.260581	0.206897	0.29703
5040	0.368421	0.993122	0.99073	0.246668	0.206897	0.29703
5050	0.403509	0.991638	0.989386	0.246808	0.182796	0.279835
5060	0.403509	0.992043	0.989789	0.252211	0.193939	0.288288
5070	0.421053	0.99184	0.989655	0.259647	0.193939	0.288288
5080	0.473684	0.991031	0.98905	0.278341	0.193939	0.288288
5090	0.473684	0.992515	0.990528	0.300441	0.2	0.292453
5100	0.421053	0.991908	0.989722	0.260581	0.1875	0.283262
5110	0.421053	0.991975	0.989789	0.261524	0.1875	0.283262
5120	0.368421	0.992717	0.990326	0.240643	0.1875	0.283262
5130	0.421053	0.99184	0.989655	0.259647	0.1875	0.283262
5140	0.491228	0.991773	0.989856	0.29868	0.1875	0.283262
5150	0.508772	0.99238	0.990528	0.318428	0.176768	0.27451
5160	0.438596	0.992043	0.989923	0.272675	0.181818	0.278689
5170	0.45614	0.98975	0.987707	0.253358	0.181818	0.278689
5180	0.491228	0.990424	0.988513	0.279967	0.181818	0.278689
5190	0.45614	0.988806	0.986766	0.243545	0.181818	0.278689
5200	0.421053	0.991705	0.98952	0.257808	0.205479	0.295567
5210	0.403509	0.99002	0.987774	0.228082	0.192771	0.286996
5220	0.438596	0.990087	0.987975	0.247742	0.192771	0.286996
5230	0.491228	0.99184	0.989923	0.299712	0.192771	0.286996
5240	0.473684	0.99211	0.990125	0.293919	0.192771	0.286996
5250	0.491228	0.989548	0.987639	0.269468	0.192771	0.286996
5260	0.491228	0.991166	0.989252	0.289827	0.198718	0.29108
5270	0.438596	0.992582	0.990461	0.280914	0.198718	0.29108
5280	0.491228	0.992447	0.990528	0.30949	0.198718	0.29108
5290	0.403509	0.991099	0.988849	0.240091	0.186441	0.282051
5300	0.473684	0.992447	0.990461	0.299325	0.186441	0.282051
5310	0.508772	0.99211	0.990259	0.313909	0.186441	0.282051
5320	0.403509	0.992515	0.990259	0.258962	0.186441	0.282051
5330	0.561404	0.992312	0.990662	0.347021	0.186441	0.282051
5340	0.403509	0.99238	0.990125	0.256981	0.175879	0.273438
5350	0.368421	0.99265	0.990259	0.239679	0.226891	0.306818
5360	0.368421	0.992784	0.990394	0.241618	0.180851	0.277551
5370	0.508772	0.991773	0.989923	0.308513	0.180851	0.277551
5380	0.421053	0.991571	0.989386	0.256006	0.180851	0.277551
5390	0.508772	0.992245	0.990394	0.316145	0.191617	0.285714
5400	0.45614	0.992245	0.990192	0.285899	0.191617	0.285714
5410	0.438596	0.991571	0.989453	0.266008	0.191617	0.285714
5420	0.421053	0.991638	0.989453	0.256902	0.191617	0.285714
5430	0.403509	0.992582	0.990326	0.259969	0.191617	0.285714
5440	0.385965	0.993054	0.99073	0.256532	0.191617	0.285714
5450	0.403509	0.991975	0.989722	0.251287	0.204082	0.294118
5460	0.368421	0.992852	0.990461	0.242604	0.197452	0.28972
5470	0.421053	0.992043	0.989856	0.262477	0.197452	0.28972
5480	0.368421	0.992245	0.989856	0.234117	0.197452	0.28972
5490	0.368421	0.991166	0.988781	0.22091	0.197452	0.28972
5500	0.438596	0.992447	0.990326	0.278787	0.197452	0.28972
5510	0.438596	0.993256	0.991133	0.292292	0.185393	0.280851
5520	0.403509	0.992919	0.990662	0.265179	0.185393	0.280851
5530	0.45614	0.991436	0.989386	0.274075	0.185393	0.280851
5540	0.473684	0.993189	0.9912	0.312301	0.185393	0.280851
5550	0.526316	0.994268	0.992476	0.367223	0.185393	0.280851
5560	0.473684	0.993189	0.9912	0.312301	0.179894	0.276423
5570	0.438596	0.991571	0.989453	0.266008	0.179894	0.276423
5580	0.438596	0.992312	0.990192	0.276707	0.190476	0.284444
5590	0.421053	0.992515	0.990326	0.26944	0.190476	0.284444
5600	0.491228	0.991436	0.98952	0.293668	0.190476	0.284444
5610	0.421053	0.991166	0.988983	0.250807	0.190476	0.284444
5620	0.473684	0.991436	0.989453	0.283901	0.190476	0.284444
5630	0.385965	0.992582	0.990259	0.249386	0.190476	0.284444
5640	0.350877	0.990896	0.988446	0.207946	0.190476	0.284444
5650	0.45614	0.99184	0.989789	0.279808	0.196203	0.288372
5660	0.368421	0.991503	0.989117	0.224808	0.196203	0.288372
5670	0.438596	0.990424	0.988311	0.251579	0.196203	0.288372
5680	0.438596	0.991975	0.989856	0.271694	0.196203	0.288372
5690	0.368421	0.991638	0.989252	0.226423	0.196203	0.288372
5700	0.368421	0.991908	0.98952	0.229753	0.196203	0.288372
5710	0.403509	0.991368	0.989117	0.243384	0.174129	0.271318
5720	0.45614	0.992177	0.990125	0.284857	0.184358	0.279661
5730	0.45614	0.990626	0.98858	0.26355	0.184358	0.279661
5740	0.438596	0.991099	0.988983	0.259787	0.184358	0.279661
5750	0.491228	0.992717	0.990797	0.314141	0.184358	0.279661
5760	0.421053	0.990626	0.988446	0.244321	0.178947	0.275304
5770	0.473684	0.992312	0.990326	0.297128	0.178947	0.275304
5780	0.45614	0.99238	0.990326	0.288016	0.178947	0.275304
5790	0.438596	0.991571	0.989453	0.266008	0.189349	0.283186
5800	0.473684	0.988266	0.986296	0.247203	0.189349	0.283186
5810	0.45614	0.99002	0.987975	0.256374	0.189349	0.283186
5820	0.526316	0.989952	0.988177	0.292536	0.189349	0.283186
5830	0.508772	0.990559	0.988714	0.291091	0.194969	0.287037
5840	0.473684	0.989278	0.987304	0.257409	0.194969	0.287037
5850	0.508772	0.990289	0.988446	0.28759	0.194969	0.287037
5860	0.473684	0.990559	0.98858	0.272234	0.194969	0.287037
5870	0.526316	0.989345	0.987572	0.2852	0.201342	0.291262
5880	0.473684	0.989278	0.987304	0.257409	0.201342	0.291262
5890	0.54386	0.989345	0.987639	0.294132	0.201342	0.291262
5900	0.54386	0.989615	0.987908	0.297405	0.183333	0.278481
5910	0.473684	0.990357	0.988378	0.269731	0.183333	0.278481
5920	0.491228	0.98975	0.987841	0.271791	0.183333	0.278481
5930	0.526316	0.989008	0.987236	0.281345	0.183333	0.278481
5940	0.526316	0.991031	0.989252	0.307032	0.17801	0.274194
5950	0.473684	0.990761	0.988781	0.274804	0.17801	0.274194
5960	0.578947	0.992784	0.9912	0.365834	0.172414	0.269231
5970	0.54386	0.989548	0.987841	0.296577	0.188235	0.281938
5980	0.526316	0.992515	0.99073	0.330816	0.188235	0.281938
5990	0.54386	0.989075	0.987371	0.29096	0.188235	0.281938
6000	0.473684	0.991166	0.989184	0.28016	0.188235	0.281938
6010	0.508772	0.990626	0.988781	0.291986	0.188235	0.281938
6020	0.473684	0.989075	0.987102	0.255272	0.188235	0.281938
6030	0.561404	0.988941	0.987304	0.298187	0.188235	0.281938
6040	0.54386	0.989548	0.987841	0.296577	0.207143	0.294416
6050	0.45614	0.989278	0.987236	0.248314	0.207143	0.294416
6060	0.45614	0.990222	0.988177	0.258704	0.177083	0.273092
6070	0.508772	0.99002	0.988177	0.284207	0.18232	0.277311
6080	0.526316	0.990222	0.988446	0.295975	0.19375	0.285714
6090	0.526316	0.989615	0.987841	0.288395	0.187135	0.280702
6100	0.526316	0.988941	0.987169	0.280592	0.187135	0.280702
6110	0.508772	0.990357	0.988513	0.288454	0.187135	0.280702
6120	0.561404	0.989682	0.988042	0.307223	0.176166	0.272
6130	0.54386	0.989008	0.987304	0.290183	0.181319	0.276151
6140	0.403509	0.992447	0.990192	0.257966	0.181319	0.276151
6150	0.491228	0.98921	0.987304	0.265719	0.181319	0.276151
6160	0.526316	0.989278	0.987505	0.284417	0.205674	0.292929
6170	0.54386	0.98975	0.988042	0.299081	0.192547	0.284404
6180	0.526316	0.989952	0.988177	0.292536	0.192547	0.284404
6190	0.473684	0.989682	0.987707	0.261839	0.192547	0.284404
6200	0.45614	0.992515	0.990461	0.290178	0.192547	0.284404
6210	0.508772	0.989885	0.988042	0.282557	0.198675	0.288462
6220	0.508772	0.990896	0.98905	0.295644	0.198675	0.288462
6230	0.473684	0.990154	0.988177	0.267292	0.170732	0.267176
6240	0.491228	0.990087	0.988177	0.275793	0.170732	0.267176
6250	0.526316	0.990154	0.988378	0.295105	0.186047	0.279476
6260	0.45614	0.989885	0.987841	0.254853	0.186047	0.279476
6270	0.473684	0.990222	0.988244	0.268098	0.186047	0.279476
6280	0.526316	0.990289	0.988513	0.296853	0.186047	0.279476
6290	0.526316	0.991031	0.989252	0.307032	0.175258	0.270916
6300	0.333333	0.990289	0.987774	0.192061	0.180328	0.275
6310	0.508772	0.990694	0.988849	0.292888	0.180328	0.275
6320	0.526316	0.991099	0.989319	0.308008	0.180328	0.275
6330	0.54386	0.989345	0.987639	0.294132	0.180328	0.275
6340	0.491228	0.990626	0.988714	0.282561	0.191358	0.283105
6350	0.526316	0.990829	0.98905	0.304157	0.191358	0.283105
6360	0.473684	0.98948	0.987505	0.259597	0.191358	0.283105
6370	0.526316	0.990694	0.988916	0.302283	0.191358	0.283105
6380	0.491228	0.990222	0.988311	0.277441	0.191358	0.283105
6390	0.684211	0.987659	0.986497	0.342354	0.191358	0.283105
6400	0.473684	0.988671	0.986699	0.251146	0.204225	0.291457
6410	0.333333	0.99002	0.987505	0.189615	0.204225	0.291457
6420	0.54386	0.990424	0.988714	0.307887	0.204225	0.291457
6430	0.491228	0.990559	0.988647	0.281689	0.197368	0.287081
6440	0.578947	0.989413	0.987841	0.312709	0.197368	0.287081
6450	0.491228	0.991571	0.989655	0.295643	0.197368	0.287081
6460	0.491228	0.990694	0.988781	0.283441	0.174359	0.269841
6470	0.54386	0.99184	0.990125	0.329104	0.184971	0.278261
6480	0.438596	0.991436	0.989319	0.264187	0.184971	0.278261
6490	0.45614	0.989615	0.987572	0.251887	0.184971	0.278261
6500	0.508772	0.991638	0.989789	0.306428	0.184971	0.278261
6510	0.508772	0.990694	0.988849	0.292888	0.179348	0.273859
6520	0.561404	0.989817	0.988177	0.308952	0.179348	0.273859
6530	0.526316	0.988941	0.987169	0.280592	0.179348	0.273859
6540	0.561404	0.98975	0.98811	0.308084	0.190184	0.281818
6550	0.54386	0.989413	0.987707	0.29494	0.190184	0.281818
6560	0.561404	0.989278	0.987639	0.302198	0.190184	0.281818
6570	0.526316	0.990154	0.988378	0.295105	0.173469	0.268775
6580	0.578947	0.989345	0.987774	0.311863	0.196078	0.285714
6590	0.526316	0.989278	0.987505	0.284417	0.196078	0.285714
6600	0.596491	0.988806	0.987304	0.313981	0.196078	0.285714
6610	0.561404	0.988806	0.987169	0.296625	0.183908	0.277056
6620	0.508772	0.989682	0.987841	0.280134	0.183908	0.277056
6630	0.578947	0.989615	0.988042	0.315287	0.183908	0.277056
6640	0.561404	0.990289	0.988647	0.31523	0.183908	0.277056
6650	0.491228	0.989548	0.987639	0.269468	0.183908	0.277056
6660	0.473684	0.989682	0.987707	0.261839	0.178378	0.272727
6670	0.578947	0.989952	0.988378	0.319724	0.178378	0.272727
6680	0.596491	0.989345	0.987841	0.320663	0.178378	0.272727
6690	0.508772	0.991436	0.989588	0.303375	0.178378	0.272727
6700	0.561404	0.98948	0.987841	0.304681	0.168269	0.264151
6710	0.614035	0.990424	0.988983	0.344415	0.189024	0.280543
6720	0.561404	0.988873	0.987236	0.297403	0.189024	0.280543
6730	0.438596	0.991908	0.989789	0.270722	0.189024	0.280543
6740	0.508772	0.989682	0.987841	0.280134	0.189024	0.280543
6750	0.561404	0.990154	0.988513	0.313399	0.189024	0.280543
6760	0.491228	0.989278	0.987371	0.266457	0.177419	0.271605
6770	0.578947	0.990289	0.988714	0.324346	0.177419	0.271605
6780	0.649123	0.990761	0.989453	0.367692	0.182857	0.275862
6790	0.596491	0.990357	0.988849	0.33438	0.182857	0.275862
6800	0.596491	0.990829	0.989319	0.341388	0.182857	0.275862
6810	0.561404	0.990424	0.988781	0.317093	0.182857	0.275862
6820	0.473684	0.991031	0.98905	0.278341	0.194805	0.28436
6830	0.596491	0.990289	0.988781	0.333413	0.194805	0.28436
6840	0.631579	0.990424	0.98905	0.353426	0.194805	0.28436
6850	0.578947	0.990694	0.989117	0.330154	0.194805	0.28436
6860	0.45614	0.990424	0.988378	0.261095	0.201389	0.288557
6870	0.473684	0.989952	0.987975	0.264916	0.201389	0.288557
6880	0.438596	0.990559	0.988446	0.253161	0.187879	0.279279
6890	0.473684	0.990424	0.988446	0.270558	0.187879	0.279279
6900	0.561404	0.990829	0.989184	0.322876	0.176471	0.270492
6910	0.438596	0.990896	0.988781	0.257245	0.181818	0.274678
6920	0.561404	0.990829	0.989184	0.322876	0.181818	0.274678
6930	0.526316	0.992784	0.990998	0.33574	0.181818	0.274678
6940	0.45614	0.990694	0.988647	0.264384	0.181818	0.274678
6950	0.421053	0.990829	0.988647	0.246697	0.193548	0.283019
6960	0.368421	0.989817	0.987438	0.207031	0.193548	0.283019
6970	0.491228	0.990289	0.988378	0.278276	0.193548	0.283019
6980	0.473684	0.992582	0.990595	0.301568	0.193548	0.283019
6990	0.403509	0.990761	0.988513	0.236148	0.193548	0.283019
7000	0.491228	0.991031	0.989117	0.287961	0.2	0.287129
7010	0.508772	0.989952	0.98811	0.283378	0.2	0.287129
7020	0.578947	0.991571	0.989991	0.343845	0.170854	0.265625
7030	0.508772	0.991638	0.989789	0.306428	0.186747	0.278027
7040	0.473684	0.991301	0.989319	0.282013	0.186747	0.278027
7050	0.526316	0.991705	0.989923	0.317212	0.186747	0.278027
7060	0.526316	0.990559	0.988781	0.300441	0.186747	0.278027
7070	0.491228	0.990154	0.988244	0.276613	0.186747	0.278027
7080	0.491228	0.991705	0.989789	0.297658	0.175532	0.269388
7090	0.596491	0.989885	0.988378	0.327772	0.175532	0.269388
7100	0.526316	0.990222	0.988446	0.295975	0.180791	0.273504
7110	0.491228	0.990289	0.988378	0.278276	0.180791	0.273504
7120	0.45614	0.990289	0.988244	0.259494	0.180791	0.273504
7130	0.578947	0.991301	0.989722	0.339459	0.205882	0.290155
7140	0.508772	0.990357	0.988513	0.288454	0.192308	0.28169
7150	0.491228	0.989952	0.988042	0.274172	0.192308	0.28169
7160	0.631579	0.991301	0.989923	0.36744	0.192308	0.28169
7170	0.438596	0.991099	0.988983	0.259787	0.17	0.264591
7180	0.526316	0.990424	0.988647	0.298632	0.17	0.264591
7190	0.54386	0.990964	0.989252	0.315495	0.19863	0.285714
7200	0.578947	0.991368	0.989789	0.34054	0.19863	0.285714
7210	0.473684	0.991638	0.989655	0.286803	0.174603	0.268293
7220	0.54386	0.991503	0.989789	0.323672	0.174603	0.268293
7230	0.596491	0.990087	0.98858	0.330558	0.185629	0.276786
7240	0.578947	0.991031	0.989453	0.335231	0.185629	0.276786
7250	0.491228	0.98921	0.987304	0.265719	0.185629	0.276786
7260	0.491228	0.990559	0.988647	0.281689	0.185629	0.276786
7270	0.578947	0.991233	0.989655	0.338387	0.185629	0.276786
7280	0.54386	0.989413	0.987707	0.29494	0.185629	0.276786
7290	0.561404	0.990424	0.988781	0.317093	0.179775	0.27234
7300	0.491228	0.990694	0.988781	0.283441	0.179775	0.27234
7310	0.54386	0.991031	0.989319	0.316485	0.179775	0.27234
7320	0.54386	0.990559	0.988849	0.30974	0.191083	0.280374
7330	0.526316	0.99238	0.990595	0.328432	0.191083	0.280374
7340	0.421053	0.991031	0.988849	0.249139	0.20438	0.28866
7350	0.45614	0.991031	0.988983	0.268665	0.197279	0.284314
7360	0.526316	0.990694	0.988916	0.302283	0.173684	0.267206
7370	0.54386	0.991099	0.989386	0.317484	0.173684	0.267206
7380	0.526316	0.991099	0.989319	0.308008	0.173684	0.267206
7390	0.596491	0.98948	0.987975	0.322399	0.173684	0.267206
7400	0.508772	0.991166	0.989319	0.299438	0.173684	0.267206
7410	0.578947	0.990424	0.988849	0.326249	0.184524	0.275556
7420	0.666667	0.99002	0.988781	0.36512	0.178771	0.271186
7430	0.491228	0.990492	0.98858	0.280824	0.178771	0.271186
7440	0.473684	0.991166	0.989184	0.28016	0.168317	0.262548
7450	0.473684	0.990829	0.988849	0.275676	0.163551	0.258303
7460	0.526316	0.991031	0.989252	0.307032	0.210938	0.291892
7470	0.45614	0.990289	0.988244	0.259494	0.210938	0.291892
7480	0.526316	0.990761	0.988983	0.303215	0.189873	0.27907
7490	0.508772	0.990424	0.98858	0.289325	0.189873	0.27907
7500	0.54386	0.990694	0.988983	0.311624	0.172775	0.266129
7510	0.421053	0.991099	0.988916	0.249969	0.172775	0.266129
7520	0.403509	0.991436	0.989184	0.244227	0.172775	0.266129
7530	0.491228	0.990761	0.988849	0.284328	0.172775	0.266129
7540	0.526316	0.991571	0.989789	0.315098	0.202899	0.287179
7550	0.473684	0.991301	0.989319	0.282013	0.195946	0.282927
7560	0.508772	0.990761	0.988916	0.293799	0.195946	0.282927
7570	0.385965	0.990896	0.98858	0.227844	0.183432	0.274336
7580	0.491228	0.990626	0.988714	0.282561	0.183432	0.274336
7590	0.596491	0.991166	0.989655	0.346662	0.183432	0.274336
7600	0.438596	0.991571	0.989453	0.266008	0.183432	0.274336
7610	0.438596	0.990896	0.988781	0.257245	0.183432	0.274336
7620	0.54386	0.991031	0.989319	0.316485	0.183432	0.274336
7630	0.473684	0.991571	0.989588	0.285826	0.183432	0.274336
7640	0.491228	0.991638	0.989722	0.296646	0.183432	0.274336
7650	0.473684	0.990289	0.988311	0.268911	0.183432	0.274336
7660	0.368421	0.991705	0.989319	0.227242	0.177778	0.270042
7670	0.508772	0.990761	0.988916	0.293799	0.177778	0.270042
7680	0.561404	0.990964	0.989319	0.324873	0.162791	0.257353
7690	0.491228	0.991099	0.989184	0.28889	0.167488	0.261538
7700	0.473684	0.991975	0.989991	0.291834	0.167488	0.261538
7710	0.561404	0.991031	0.989386	0.325884	0.171875	0.26506
7720	0.491228	0.991908	0.989991	0.300755	0.188679	0.277778
7730	0.578947	0.990154	0.98858	0.322474	0.188679	0.277778
7740	0.526316	0.990154	0.988378	0.295105	0.188679	0.277778
7750	0.54386	0.991301	0.989588	0.320535	0.176796	0.268908
7760	0.385965	0.990289	0.987975	0.221293	0.176796	0.268908
7770	0.421053	0.990896	0.988714	0.247503	0.176796	0.268908
7780	0.578947	0.991301	0.989722	0.339459	0.182353	0.273128
7790	0.526316	0.990626	0.988849	0.301358	0.182353	0.273128
7800	0.473684	0.990492	0.988513	0.271392	0.201439	0.285714
7810	0.666667	0.991436	0.990192	0.388218	0.201439	0.285714
7820	0.561404	0.990896	0.989252	0.32387	0.170984	0.264
7830	0.54386	0.991233	0.98952	0.319508	0.170984	0.264
7840	0.508772	0.991031	0.989184	0.297524	0.1875	0.276498
7850	0.526316	0.989885	0.98811	0.291694	0.175824	0.267782
7860	0.561404	0.990829	0.989184	0.322876	0.175824	0.267782
7870	0.508772	0.991571	0.989722	0.3054	0.181287	0.27193
7880	0.421053	0.991031	0.988849	0.249139	0.181287	0.27193
7890	0.54386	0.990829	0.989117	0.313543	0.181287	0.27193
7900	0.473684	0.990087	0.98811	0.266494	0.193333	0.280193
7910	0.491228	0.990289	0.988378	0.278276	0.193333	0.280193
7920	0.526316	0.989075	0.987304	0.282104	0.2	0.284264
7930	0.54386	0.991503	0.989789	0.323672	0.165049	0.258555
7940	0.649123	0.990964	0.989655	0.370983	0.186335	0.275229
7950	0.561404	0.991099	0.989453	0.326905	0.186335	0.275229
7960	0.508772	0.991233	0.989386	0.300409	0.174863	0.266667
7970	0.596491	0.990559	0.98905	0.337332	0.174863	0.266667
7980	0.631579	0.991908	0.990528	0.378144	0.174863	0.266667
7990	0.561404	0.991099	0.989453	0.326905	0.174863	0.266667
8000	0.578947	0.990626	0.98905	0.329165	0.174863	0.266667
8010	0.491228	0.991368	0.989453	0.292694	0.180233	0.270742
8020	0.614035	0.989682	0.988244	0.333902	0.180233	0.270742
8030	0.54386	0.990964	0.989252	0.315495	0.180233	0.270742
8040	0.614035	0.991571	0.990125	0.362728	0.206107	0.287234
8050	0.54386	0.990896	0.989184	0.314515	0.169231	0.261905
8060	0.614035	0.990222	0.988781	0.341453	0.192053	0.278846
8070	0.54386	0.991368	0.989655	0.321571	0.192053	0.278846
8080	0.54386	0.990492	0.988781	0.308809	0.192053	0.278846
8090	0.526316	0.991503	0.989722	0.314056	0.164251	0.257576
8100	0.631579	0.990222	0.988849	0.350407	0.173913	0.26556
8110	0.491228	0.990694	0.988781	0.283441	0.173913	0.26556
8120	0.508772	0.990829	0.988983	0.294717	0.173913	0.26556
8130	0.526316	0.990761	0.988983	0.303215	0.173913	0.26556
8140	0.526316	0.990289	0.988513	0.296853	0.185185	0.273973
8150	0.54386	0.991031	0.989319	0.316485	0.185185	0.273973
8160	0.561404	0.991908	0.990259	0.339923	0.185185	0.273973
8170	0.578947	0.990626	0.98905	0.329165	0.185185	0.273973
8180	0.614035	0.990357	0.988916	0.34342	0.185185	0.273973
8190	0.54386	0.990492	0.988781	0.308809	0.185185	0.273973
8200	0.596491	0.991099	0.989588	0.345589	0.179191	0.269565
8210	0.54386	0.990896	0.989184	0.314515	0.179191	0.269565
8220	0.596491	0.990087	0.98858	0.330558	0.179191	0.269565
8230	0.333333	0.991638	0.989117	0.205768	0.179191	0.269565
8240	0.596491	0.990559	0.98905	0.337332	0.179191	0.269565
8250	0.596491	0.991301	0.989789	0.348839	0.168367	0.26087
8260	0.526316	0.991099	0.989319	0.308008	0.168367	0.26087
8270	0.614035	0.991166	0.989722	0.355947	0.168367	0.26087
8280	0.578947	0.99002	0.988446	0.320633	0.190789	0.277512
8290	0.491228	0.992312	0.990394	0.307238	0.190789	0.277512
8300	0.596491	0.991099	0.989588	0.345589	0.190789	0.277512
8310	0.438596	0.99002	0.987908	0.246995	0.197183	0.281407
8320	0.526316	0.992245	0.990461	0.326096	0.172973	0.264463
8330	0.631579	0.990559	0.989184	0.355482	0.172973	0.264463
8340	0.385965	0.992312	0.989991	0.245549	0.172973	0.264463
8350	0.526316	0.991571	0.989789	0.315098	0.184049	0.272727
8360	0.508772	0.990357	0.988513	0.288454	0.184049	0.272727
8370	0.508772	0.991233	0.989386	0.300409	0.184049	0.272727
8380	0.473684	0.991773	0.989789	0.288785	0.184049	0.272727
8390	0.491228	0.991638	0.989722	0.296646	0.184049	0.272727
8400	0.596491	0.990694	0.989184	0.339343	0.178161	0.268398
8410	0.578947	0.991099	0.98952	0.336273	0.178161	0.268398
8420	0.561404	0.99184	0.990192	0.338781	0.167513	0.259843
8430	0.596491	0.990154	0.988647	0.331502	0.162679	0.255639
8440	0.473684	0.991773	0.989789	0.288785	0.189542	0.27619
8450	0.561404	0.991099	0.989453	0.326905	0.189542	0.27619
8460	0.561404	0.99184	0.990192	0.338781	0.189542	0.27619
8470	0.561404	0.990626	0.988983	0.319947	0.189542	0.27619
8480	0.561404	0.989817	0.988177	0.308952	0.189542	0.27619
8490	0.508772	0.990559	0.988714	0.291091	0.172043	0.263374
8500	0.54386	0.991436	0.989722	0.322616	0.172043	0.263374
8510	0.596491	0.99211	0.990595	0.362786	0.172043	0.263374
8520	0.578947	0.99184	0.990259	0.348399	0.203008	0.284211
8530	0.508772	0.990424	0.98858	0.289325	0.195804	0.28
8540	0.54386	0.990222	0.988513	0.305167	0.166667	0.258824
8550	0.54386	0.991233	0.98952	0.319508	0.177143	0.267241
8560	0.631579	0.990896	0.98952	0.360776	0.177143	0.267241
8570	0.491228	0.990559	0.988647	0.281689	0.182927	0.271493
8580	0.491228	0.991436	0.98952	0.293668	0.182927	0.271493
8590	0.614035	0.990761	0.989319	0.349521	0.182927	0.271493
8600	0.578947	0.991099	0.98952	0.336273	0.182927	0.271493
8610	0.578947	0.991638	0.990058	0.344967	0.182927	0.271493
8620	0.561404	0.990896	0.989252	0.32387	0.171123	0.262295
8630	0.508772	0.990829	0.988983	0.294717	0.188312	0.274882
8640	0.508772	0.990559	0.988714	0.291091	0.188312	0.274882
8650	0.578947	0.990829	0.989252	0.332158	0.188312	0.274882
8660	0.45614	0.991436	0.989386	0.274075	0.188312	0.274882
8670	0.526316	0.991571	0.989789	0.315098	0.188312	0.274882
8680	0.561404	0.990559	0.988916	0.318987	0.188312	0.274882
8690	0.631579	0.991233	0.989856	0.366305	0.188312	0.274882
8700	0.54386	0.989548	0.987841	0.296577	0.165829	0.257812
8710	0.561404	0.990829	0.989184	0.322876	0.165829	0.257812
8720	0.614035	0.991233	0.989789	0.357051	0.176136	0.266094
8730	0.631579	0.989615	0.988244	0.341778	0.176136	0.266094
8740	0.649123	0.989615	0.988311	0.350521	0.176136	0.266094
8750	0.561404	0.989615	0.987975	0.306369	0.176136	0.266094
8760	0.578947	0.990829	0.989252	0.332158	0.176136	0.266094
8770	0.368421	0.991166	0.988781	0.22091	0.176136	0.266094
8780	0.491228	0.991571	0.989655	0.295643	0.181818	0.27027
8790	0.491228	0.989413	0.987505	0.267951	0.181818	0.27027
8800	0.403509	0.990492	0.988244	0.233123	0.181818	0.27027
8810	0.596491	0.991031	0.98952	0.344525	0.181818	0.27027
8820	0.473684	0.990357	0.988378	0.269731	0.194444	0.278607
8830	0.421053	0.990289	0.98811	0.240501	0.170213	0.261224
8840	0.54386	0.991368	0.989655	0.321571	0.170213	0.261224
8850	0.421053	0.990626	0.988446	0.244321	0.170213	0.261224
8860	0.596491	0.988603	0.987102	0.311576	0.165	0.256809
8870	0.438596	0.988266	0.986161	0.229556	0.187097	0.273585
8880	0.473684	0.991031	0.98905	0.278341	0.187097	0.273585
8890	0.561404	0.990289	0.988647	0.31523	0.175141	0.264957
8900	0.473684	0.990357	0.988378	0.269731	0.175141	0.264957
8910	0.508772	0.990694	0.988849	0.292888	0.180723	0.269058
8920	0.421053	0.991773	0.989588	0.258723	0.180723	0.269058
8930	0.54386	0.991436	0.989722	0.322616	0.180723	0.269058
8940	0.508772	0.990761	0.988916	0.293799	0.193103	0.277228
8950	0.421053	0.991975	0.989789	0.261524	0.154867	0.24735
8960	0.614035	0.991233	0.989789	0.357051	0.174157	0.26383
8970	0.526316	0.990424	0.988647	0.298632	0.174157	0.26383
8980	0.491228	0.990424	0.988513	0.279967	0.185897	0.2723
8990	0.491228	0.991368	0.989453	0.292694	0.185897	0.2723
9000	0.491228	0.991233	0.989319	0.290774	0.179641	0.267857
9010	0.578947	0.991166	0.989588	0.337326	0.179641	0.267857
9020	0.438596	0.991638	0.98952	0.266932	0.179641	0.267857
9030	0.561404	0.990896	0.989252	0.32387	0.179641	0.267857
9040	0.421053	0.990694	0.988513	0.245105	0.179641	0.267857
9050	0.526316	0.989885	0.98811	0.291694	0.163366	0.254826
9060	0.526316	0.99184	0.990058	0.319367	0.191781	0.275862
9070	0.54386	0.99265	0.990931	0.343297	0.173184	0.262712
9080	0.45614	0.991503	0.989453	0.275007	0.173184	0.262712
9090	0.491228	0.991773	0.989856	0.29868	0.173184	0.262712
9100	0.526316	0.990424	0.988647	0.298632	0.173184	0.262712
9110	0.54386	0.990559	0.988849	0.30974	0.184713	0.271028
9120	0.508772	0.990964	0.989117	0.29658	0.178571	0.266667
9130	0.54386	0.990357	0.988647	0.306973	0.178571	0.266667
9140	0.54386	0.991166	0.989453	0.318491	0.178571	0.266667
9150	0.578947	0.990694	0.989117	0.330154	0.178571	0.266667
9160	0.561404	0.99002	0.988378	0.311598	0.178571	0.266667
9170	0.491228	0.990964	0.98905	0.28704	0.178571	0.266667
9180	0.561404	0.990761	0.989117	0.321891	0.178571	0.266667
9190	0.526316	0.989278	0.987505	0.284417	0.178571	0.266667
9200	0.491228	0.991503	0.989588	0.294651	0.167539	0.258065
9210	0.578947	0.990492	0.988916	0.327213	0.162562	0.253846
9220	0.561404	0.991031	0.989386	0.325884	0.167539	0.258065
9230	0.491228	0.991773	0.989856	0.29868	0.190476	0.27451
9240	0.578947	0.990222	0.988647	0.323406	0.14876	0.240803
9250	0.491228	0.991436	0.98952	0.293668	0.172222	0.261603
9260	0.45614	0.991503	0.989453	0.275007	0.172222	0.261603
9270	0.578947	0.988536	0.986968	0.302198	0.172222	0.261603
9280	0.649123	0.990559	0.989252	0.364485	0.172222	0.261603
9290	0.54386	0.991166	0.989453	0.318491	0.172222	0.261603
9300	0.561404	0.99184	0.990192	0.338781	0.19708	0.278351
9310	0.614035	0.990761	0.989319	0.349521	0.19708	0.278351
9320	0.526316	0.99002	0.988244	0.293385	0.183544	0.269767
9330	0.578947	0.991031	0.989453	0.335231	0.166667	0.257028
9340	0.578947	0.989413	0.987841	0.312709	0.177515	0.265487
9350	0.614035	0.990694	0.989252	0.348482	0.177515	0.265487
9360	0.578947	0.989008	0.987438	0.307729	0.177515	0.265487
9370	0.54386	0.992245	0.990528	0.335983	0.171271	0.260504
9380	0.403509	0.98921	0.986968	0.220114	0.171271	0.260504
9390	0.561404	0.990626	0.988983	0.319947	0.171271	0.260504
9400	0.45614	0.988806	0.986766	0.243545	0.189189	0.273171
9410	0.54386	0.991099	0.989386	0.317484	0.189189	0.273171
9420	0.614035	0.988536	0.987102	0.319335	0.189189	0.273171
9430	0.578947	0.991301	0.989722	0.339459	0.189189	0.273171
9440	0.54386	0.990424	0.988714	0.307887	0.189189	0.273171
9450	0.491228	0.989615	0.987707	0.270236	0.165803	0.256
9460	0.614035	0.989682	0.988244	0.333902	0.165803	0.256
9470	0.45614	0.988536	0.986497	0.240934	0.203125	0.281081
9480	0.631579	0.99184	0.990461	0.37691	0.176471	0.264317
9490	0.491228	0.990222	0.988311	0.277441	0.176471	0.264317
9500	0.578947	0.990289	0.988714	0.324346	0.176471	0.264317
9510	0.54386	0.989615	0.987908	0.297405	0.176471	0.264317
9520	0.596491	0.989885	0.988378	0.327772	0.195652	0.276923
9530	0.561404	0.988941	0.987304	0.298187	0.176471	0.264317
9540	0.45614	0.990154	0.98811	0.25792	0.176471	0.264317
9550	0.561404	0.98921	0.987572	0.301384	0.176471	0.264317
9560	0.526316	0.989817	0.988042	0.290859	0.176471	0.264317
9570	0.526316	0.98975	0.987975	0.290031	0.18239	0.268519
9580	0.578947	0.989817	0.988244	0.317928	0.18239	0.268519
9590	0.526316	0.990289	0.988513	0.296853	0.18239	0.268519
9600	0.578947	0.98921	0.987639	0.31019	0.18239	0.268519
9610	0.350877	0.990492	0.988042	0.203834	0.18239	0.268519
9620	0.508772	0.990829	0.988983	0.294717	0.18239	0.268519
9630	0.578947	0.991233	0.989655	0.338387	0.155963	0.247273
9640	0.54386	0.989278	0.987572	0.29333	0.17033	0.259414
9650	0.473684	0.991166	0.989184	0.28016	0.17033	0.259414
9660	0.54386	0.990694	0.988983	0.311624	0.17033	0.259414
9670	0.491228	0.990829	0.988916	0.285224	0.17033	0.259414
9680	0.403509	0.990964	0.988714	0.238492	0.17033	0.259414
9690	0.631579	0.990222	0.988849	0.350407	0.164948	0.25498
9700	0.578947	0.991233	0.989655	0.338387	0.164948	0.25498
9710	0.508772	0.990559	0.988714	0.291091	0.164948	0.25498
9720	0.508772	0.989952	0.98811	0.283378	0.187919	0.271845
9730	0.596491	0.991908	0.990394	0.359148	0.187919	0.271845
9740	0.508772	0.991233	0.989386	0.300409	0.187919	0.271845
9750	0.561404	0.990694	0.98905	0.320915	0.175439	0.263158
9760	0.508772	0.991031	0.989184	0.297524	0.175439	0.263158
9770	0.45614	0.991099	0.98905	0.269546	0.175439	0.263158
9780	0.596491	0.989885	0.988378	0.327772	0.18125	0.267281
9790	0.491228	0.991975	0.990058	0.301808	0.18125	0.267281
9800	0.526316	0.990694	0.988916	0.302283	0.18125	0.267281
9810	0.578947	0.990087	0.988513	0.32155	0.194245	0.27551
9820	0.561404	0.990761	0.989117	0.321891	0.194245	0.27551
9830	0.561404	0.988941	0.987304	0.298187	0.169399	0.258333
9840	0.578947	0.989885	0.988311	0.318822	0.169399	0.258333
9850	0.54386	0.99002	0.988311	0.302516	0.186667	0.270531
9860	0.526316	0.989345	0.987572	0.2852	0.186667	0.270531
9870	0.508772	0.991166	0.989319	0.299438	0.186667	0.270531
9880	0.526316	0.989952	0.988177	0.292536	0.186667	0.270531
9890	0.491228	0.990559	0.988647	0.281689	0.186667	0.270531
9900	0.473684	0.991166	0.989184	0.28016	0.186667	0.270531
9910	0.508772	0.990357	0.988513	0.288454	0.186667	0.270531
9920	0.596491	0.991301	0.989789	0.348839	0.186667	0.270531
9930	0.526316	0.991638	0.989856	0.31615	0.186667	0.270531
9940	0.578947	0.989682	0.98811	0.316161	0.186667	0.270531
9950	0.54386	0.991773	0.990058	0.327996	0.186667	0.270531
9960	0.561404	0.98975	0.98811	0.308084	0.174419	0.262009
9970	0.526316	0.989075	0.987304	0.282104	0.174419	0.262009
9980	0.526316	0.990761	0.988983	0.303215	0.174419	0.262009
9990	0.526316	0.991301	0.98952	0.31099	0.174419	0.262009
10000	0.526316	0.990964	0.989184	0.306065	0.174419	0.262009
10010	0.578947	0.991166	0.989588	0.337326	0.174419	0.262009
10020	0.614035	0.990289	0.988849	0.342432	0.174419	0.262009
10030	0.508772	0.990559	0.988714	0.291091	0.145749	0.236842
10040	0.526316	0.990694	0.988916	0.302283	0.180124	0.266055
10050	0.473684	0.991436	0.989453	0.283901	0.180124	0.266055
10060	0.561404	0.991099	0.989453	0.326905	0.180124	0.266055
10070	0.614035	0.990829	0.989386	0.350568	0.180124	0.266055
10080	0.578947	0.99238	0.990797	0.358058	0.180124	0.266055
10090	0.578947	0.991908	0.990326	0.349565	0.158654	0.249057
10100	0.578947	0.991233	0.989655	0.338387	0.168478	0.257261
10110	0.561404	0.990087	0.988446	0.312495	0.192857	0.274112
10120	0.508772	0.988806	0.986968	0.270278	0.163265	0.252964
10130	0.491228	0.991166	0.989252	0.289827	0.163265	0.252964
10140	0.526316	0.991638	0.989856	0.31615	0.163265	0.252964
10150	0.596491	0.988671	0.987169	0.312372	0.163265	0.252964
10160	0.508772	0.99002	0.988177	0.284207	0.163265	0.252964
10170	0.578947	0.98921	0.987639	0.31019	0.2	0.278075
10180	0.508772	0.98948	0.987639	0.277769	0.17341	0.26087
10190	0.526316	0.990964	0.989184	0.306065	0.157895	0.24812
10200	0.526316	0.990896	0.989117	0.305106	0.157895	0.24812
10210	0.508772	0.991233	0.989386	0.300409	0.18543	0.269231
10220	0.578947	0.991908	0.990326	0.349565	0.18543	0.269231
10230	0.54386	0.990289	0.98858	0.306066	0.18543	0.269231
10240	0.561404	0.99184	0.990192	0.338781	0.18543	0.269231
10250	0.526316	0.992447	0.990662	0.329618	0.179012	0.26484
10260	0.561404	0.989075	0.987438	0.299773	0.179012	0.26484
10270	0.561404	0.991503	0.989856	0.33323	0.179012	0.26484
10280	0.421053	0.989885	0.987707	0.236134	0.179012	0.26484
10290	0.596491	0.990289	0.988781	0.333413	0.179012	0.26484
10300	0.561404	0.989278	0.987639	0.302198	0.167568	0.256198
10310	0.473684	0.990222	0.988244	0.268098	0.167568	0.256198
10320	0.578947	0.990357	0.988781	0.325293	0.167568	0.256198
10330	0.54386	0.991166	0.989453	0.318491	0.167568	0.256198
10340	0.508772	0.991031	0.989184	0.297524	0.167568	0.256198
10350	0.473684	0.990829	0.988849	0.275676	0.167568	0.256198
10360	0.403509	0.990626	0.988378	0.234622	0.162437	0.251969
10370	0.561404	0.990492	0.988849	0.318036	0.191489	0.272727
10380	0.561404	0.98948	0.987841	0.304681	0.191489	0.272727
10390	0.526316	0.991975	0.990192	0.321565	0.157143	0.247191
10400	0.473684	0.98948	0.987505	0.259597	0.172414	0.25974
10410	0.508772	0.990289	0.988446	0.28759	0.172414	0.25974
10420	0.491228	0.990357	0.988446	0.279118	0.172414	0.25974
10430	0.526316	0.991031	0.989252	0.307032	0.172414	0.25974
10440	0.473684	0.98975	0.987774	0.262599	0.184211	0.267943
10450	0.508772	0.989413	0.987572	0.276993	0.184211	0.267943
10460	0.561404	0.991099	0.989453	0.326905	0.184211	0.267943
10470	0.473684	0.990964	0.988983	0.277445	0.184211	0.267943
10480	0.54386	0.989615	0.987908	0.297405	0.161616	0.25098
10490	0.526316	0.990896	0.989117	0.305106	0.161616	0.25098
10500	0.596491	0.991166	0.989655	0.346662	0.177914	0.263636
10510	0.473684	0.990357	0.988378	0.269731	0.177914	0.263636
10520	0.403509	0.98975	0.987505	0.225336	0.177914	0.263636
10530	0.526316	0.991571	0.989789	0.315098	0.166667	0.255144
10540	0.578947	0.990694	0.989117	0.330154	0.166667	0.255144
10550	0.473684	0.991233	0.989252	0.281082	0.166667	0.255144
10560	0.45614	0.991638	0.989588	0.276899	0.166667	0.255144
10570	0.561404	0.991099	0.989453	0.326905	0.166667	0.255144
10580	0.561404	0.990829	0.989184	0.322876	0.190141	0.271357
10590	0.578947	0.989413	0.987841	0.312709	0.190141	0.271357
10600	0.614035	0.991436	0.989991	0.360426	0.171429	0.258621
10610	0.578947	0.990761	0.989184	0.331152	0.171429	0.258621
10620	0.578947	0.991166	0.989588	0.337326	0.171429	0.258621
10630	0.561404	0.991503	0.989856	0.33323	0.171429	0.258621
10640	0.491228	0.990829	0.988916	0.285224	0.171429	0.258621
10650	0.54386	0.990154	0.988446	0.304276	0.171429	0.258621
10660	0.508772	0.990964	0.989117	0.29658	0.171429	0.258621
10670	0.54386	0.991773	0.990058	0.327996	0.176829	0.262443
10680	0.596491	0.991975	0.990461	0.360349	0.176829	0.262443
10690	0.596491	0.99002	0.988513	0.329622	0.176829	0.262443
10700	0.596491	0.991503	0.989991	0.35218	0.183007	0.266667
10710	0.561404	0.990087	0.988446	0.312495	0.183007	0.266667
10720	0.561404	0.991638	0.989991	0.335419	0.183007	0.266667
10730	0.54386	0.989885	0.988177	0.300784	0.170455	0.257511
10740	0.578947	0.991773	0.990192	0.347244	0.170455	0.257511
10750	0.596491	0.991233	0.989722	0.347746	0.170455	0.257511
10760	0.561404	0.990559	0.988916	0.318987	0.170455	0.257511
10770	0.596491	0.989143	0.987639	0.31811	0.170455	0.257511
10780	0.561404	0.991301	0.989655	0.330024	0.16	0.249027
10790	0.631579	0.990694	0.989319	0.357572	0.188811	0.27
10800	0.54386	0.991571	0.989856	0.324738	0.164894	0.253061
10810	0.596491	0.991571	0.990058	0.353314	0.164894	0.253061
10820	0.526316	0.990964	0.989184	0.306065	0.203252	0.277778
10830	0.631579	0.99002	0.988647	0.347461	0.175758	0.261261
10840	0.561404	0.991031	0.989386	0.325884	0.175758	0.261261
10850	0.596491	0.989682	0.988177	0.325054	0.175758	0.261261
10860	0.596491	0.99002	0.988513	0.329622	0.175758	0.261261
10870	0.578947	0.990626	0.98905	0.329165	0.175758	0.261261
10880	0.614035	0.990761	0.989319	0.349521	0.181818	0.265403
10890	0.631579	0.991638	0.990259	0.373276	0.181818	0.265403
10900	0.614035	0.990559	0.989117	0.346431	0.159204	0.248062
10910	0.54386	0.992717	0.990998	0.344561	0.169492	0.25641
10920	0.54386	0.992312	0.990595	0.337171	0.169492	0.25641
10930	0.561404	0.992043	0.990394	0.342242	0.169492	0.25641
10940	0.54386	0.990694	0.988983	0.311624	0.164021	0.252033
10950	0.631579	0.990626	0.989252	0.356523	0.164021	0.252033
10960	0.578947	0.991031	0.989453	0.335231	0.164021	0.252033
10970	0.596491	0.99184	0.990326	0.357959	0.164021	0.252033
10980	0.614035	0.98948	0.988042	0.331192	0.164021	0.252033
10990	0.561404	0.98948	0.987841	0.304681	0.1875	0.268657
11000	0.578947	0.990424	0.988849	0.326249	0.174699	0.26009
11010	0.614035	0.990964	0.98952	0.352691	0.174699	0.26009
11020	0.596491	0.988806	0.987304	0.313981	0.174699	0.26009
11030	0.578947	0.98975	0.988177	0.317041	0.174699	0.26009
11040	0.578947	0.990357	0.988781	0.325293	0.174699	0.26009
11050	0.631579	0.989548	0.988177	0.340857	0.174699	0.26009
11060	0.649123	0.988671	0.987371	0.338002	0.180645	0.264151
11070	0.596491	0.990087	0.98858	0.330558	0.180645	0.264151
11080	0.614035	0.990424	0.988983	0.344415	0.180645	0.264151
11090	0.631579	0.988806	0.987438	0.331174	0.180645	0.264151
11100	0.578947	0.989008	0.987438	0.307729	0.180645	0.264151
11110	0.649123	0.99002	0.988714	0.356313	0.168539	0.255319
11120	0.578947	0.989817	0.988244	0.317928	0.168539	0.255319
11130	0.614035	0.990964	0.98952	0.352691	0.163158	0.251012
11140	0.508772	0.990492	0.988647	0.290204	0.163158	0.251012
11150	0.596491	0.990829	0.989319	0.341388	0.173653	0.258929
11160	0.561404	0.990357	0.988714	0.316158	0.173653	0.258929
11170	0.561404	0.991503	0.989856	0.33323	0.173653	0.258929
11180	0.666667	0.989952	0.988714	0.364118	0.173653	0.258929
11190	0.438596	0.990087	0.987975	0.247742	0.179487	0.262911
11200	0.578947	0.991031	0.989453	0.335231	0.179487	0.262911
11210	0.684211	0.990492	0.989319	0.381261	0.179487	0.262911
11220	0.578947	0.991503	0.989923	0.342733	0.167598	0.254237
11230	0.561404	0.990896	0.989252	0.32387	0.167598	0.254237
11240	0.649123	0.990492	0.989184	0.363433	0.167598	0.254237
11250	0.666667	0.991301	0.990058	0.385834	0.167598	0.254237
11260	0.596491	0.989817	0.988311	0.326859	0.162304	0.25
11270	0.578947	0.98948	0.987908	0.313562	0.2	0.274725
11280	0.666667	0.990087	0.988849	0.366131	0.172619	0.257778
11290	0.631579	0.989817	0.988446	0.344586	0.172619	0.257778
11300	0.578947	0.990694	0.989117	0.330154	0.172619	0.257778
11310	0.54386	0.991031	0.989319	0.316485	0.184932	0.26601
11320	0.614035	0.991773	0.990326	0.366262	0.184932	0.26601
11330	0.614035	0.990896	0.989453	0.351625	0.184932	0.26601
11340	0.596491	0.990357	0.988849	0.33438	0.166667	0.253165
11350	0.614035	0.990154	0.988714	0.340482	0.166667	0.253165
11360	0.578947	0.990357	0.988781	0.325293	0.166667	0.253165
11370	0.596491	0.98948	0.987975	0.322399	0.166667	0.253165
11380	0.614035	0.991638	0.990192	0.363895	0.166667	0.253165
11390	0.649123	0.98948	0.988177	0.348651	0.156098	0.244275
11400	0.596491	0.991908	0.990394	0.359148	0.191176	0.26943
11410	0.578947	0.989008	0.987438	0.307729	0.171598	0.256637
11420	0.578947	0.990222	0.988647	0.323406	0.171598	0.256637
11430	0.614035	0.989952	0.988513	0.337617	0.171598	0.256637
11440	0.561404	0.989682	0.988042	0.307223	0.171598	0.256637
11450	0.631579	0.98921	0.987841	0.336356	0.171598	0.256637
11460	0.631579	0.991436	0.990058	0.369743	0.171598	0.256637
11470	0.561404	0.989952	0.988311	0.310709	0.171598	0.256637
11480	0.561404	0.991368	0.989722	0.331083	0.171598	0.256637
11490	0.578947	0.990559	0.988983	0.328185	0.160622	0.248
11500	0.578947	0.990896	0.989319	0.333173	0.165746	0.252101
11510	0.596491	0.989885	0.988378	0.327772	0.165746	0.252101
11520	0.578947	0.990424	0.988849	0.326249	0.165746	0.252101
11530	0.614035	0.990357	0.988916	0.34342	0.177215	0.260465
11540	0.561404	0.989817	0.988177	0.308952	0.177215	0.260465
11550	0.631579	0.989143	0.987774	0.335476	0.177215	0.260465
11560	0.508772	0.990492	0.988647	0.290204	0.170588	0.255507
11570	0.614035	0.990289	0.988849	0.342432	0.170588	0.255507
11580	0.526316	0.990559	0.988781	0.300441	0.170588	0.255507
11590	0.578947	0.989885	0.988311	0.318822	0.170588	0.255507
11600	0.631579	0.989278	0.987908	0.337242	0.170588	0.255507
11610	0.473684	0.990829	0.988849	0.275676	0.159794	0.247012
11620	0.614035	0.989413	0.987975	0.330303	0.189781	0.268041
11630	0.526316	0.990154	0.988378	0.295105	0.189781	0.268041
11640	0.561404	0.990694	0.98905	0.320915	0.164835	0.251046
11650	0.578947	0.989278	0.987707	0.311023	0.164835	0.251046
11660	0.596491	0.98975	0.988244	0.325953	0.164835	0.251046
11670	0.561404	0.991503	0.989856	0.33323	0.164835	0.251046
11680	0.631579	0.990087	0.988714	0.348435	0.176101	0.259259
11690	0.54386	0.991031	0.989319	0.316485	0.176101	0.259259
11700	0.578947	0.991503	0.989923	0.342733	0.176101	0.259259
11710	0.649123	0.989615	0.988311	0.350521	0.182432	0.263415
11720	0.561404	0.988603	0.986968	0.294325	0.182432	0.263415
11730	0.614035	0.990222	0.988781	0.341453	0.182432	0.263415
11740	0.666667	0.991233	0.989991	0.384658	0.182432	0.263415
11750	0.596491	0.991705	0.990192	0.355615	0.169591	0.254386
11760	0.561404	0.990964	0.989319	0.324873	0.169591	0.254386
11770	0.614035	0.989952	0.988513	0.337617	0.169591	0.254386
11780	0.54386	0.991571	0.989856	0.324738	0.163934	0.25
11790	0.561404	0.99184	0.990192	0.338781	0.163934	0.25
11800	0.631579	0.991705	0.990326	0.374476	0.163934	0.25
11810	0.596491	0.991301	0.989789	0.348839	0.153846	0.241509
11820	0.596491	0.990559	0.98905	0.337332	0.175	0.258065
11830	0.561404	0.990492	0.988849	0.318036	0.175	0.258065
11840	0.649123	0.990492	0.989184	0.363433	0.181208	0.262136
11850	0.649123	0.990626	0.989319	0.365545	0.181208	0.262136
11860	0.649123	0.98975	0.988446	0.352421	0.158163	0.245059
11870	0.561404	0.990222	0.98858	0.314311	0.168605	0.253275
11880	0.561404	0.991301	0.989655	0.330024	0.168605	0.253275
11890	0.54386	0.991368	0.989655	0.321571	0.168605	0.253275
11900	0.614035	0.990761	0.989319	0.349521	0.168605	0.253275
11910	0.596491	0.991503	0.989991	0.35218	0.168605	0.253275
11920	0.614035	0.990694	0.989252	0.348482	0.168605	0.253275
11930	0.631579	0.990829	0.989453	0.359699	0.168605	0.253275
11940	0.54386	0.989345	0.987639	0.294132	0.163043	0.248963
11950	0.561404	0.991773	0.990125	0.337649	0.163043	0.248963
11960	0.54386	0.991436	0.989722	0.322616	0.18705	0.265306
11970	0.596491	0.991436	0.989923	0.351056	0.18705	0.265306
11980	0.508772	0.990154	0.988311	0.285884	0.173913	0.256881
11990	0.596491	0.990896	0.989386	0.342425	0.173913	0.256881
12000	0.614035	0.990761	0.989319	0.349521	0.173913	0.256881
12010	0.561404	0.991571	0.989923	0.334319	0.15736	0.244094
12020	0.526316	0.990626	0.988849	0.301358	0.18	0.26087
12030	0.561404	0.990964	0.989319	0.324873	0.18	0.26087
12040	0.614035	0.991099	0.989655	0.354852	0.18	0.26087
12050	0.596491	0.990559	0.98905	0.337332	0.16763	0.252174
12060	0.54386	0.99184	0.990125	0.329104	0.16763	0.252174
12070	0.561404	0.991571	0.989923	0.334319	0.16763	0.252174
12080	0.596491	0.990424	0.988916	0.335356	0.193798	0.268817
12090	0.631579	0.990154	0.988781	0.349417	0.17284	0.255708
12100	0.614035	0.990829	0.989386	0.350568	0.17284	0.255708
12110	0.578947	0.991571	0.989991	0.343845	0.17284	0.255708
12120	0.561404	0.991705	0.990058	0.336529	0.17284	0.255708
12130	0.631579	0.989548	0.988177	0.340857	0.17284	0.255708
12140	0.631579	0.99184	0.990461	0.37691	0.17284	0.255708
12150	0.578947	0.990694	0.989117	0.330154	0.17284	0.255708
12160	0.561404	0.990829	0.989184	0.322876	0.151659	0.238806
12170	0.631579	0.991099	0.989722	0.364064	0.185714	0.263959
12180	0.596491	0.991099	0.989588	0.345589	0.178808	0.259615
12190	0.54386	0.990829	0.989117	0.313543	0.178808	0.259615
12200	0.596491	0.991571	0.990058	0.353314	0.178808	0.259615
12210	0.631579	0.991975	0.990595	0.37939	0.16129	0.246914
12220	0.666667	0.990829	0.989588	0.377812	0.166667	0.251082
12230	0.596491	0.990761	0.989252	0.340361	0.166667	0.251082
12240	0.54386	0.990222	0.988513	0.305167	0.166667	0.251082
12250	0.561404	0.990559	0.988916	0.318987	0.150943	0.237918
12260	0.561404	0.991773	0.990125	0.337649	0.171779	0.254545
12270	0.561404	0.991436	0.989789	0.332152	0.171779	0.254545
12280	0.578947	0.991705	0.990125	0.3461	0.171779	0.254545
12290	0.614035	0.990829	0.989386	0.350568	0.171779	0.254545
12300	0.561404	0.990424	0.988781	0.317093	0.171779	0.254545
12310	0.561404	0.990761	0.989117	0.321891	0.171779	0.254545
12320	0.596491	0.989615	0.98811	0.324162	0.160428	0.245902
12330	0.614035	0.991436	0.989991	0.360426	0.160428	0.245902
12340	0.54386	0.991233	0.98952	0.319508	0.160428	0.245902
12350	0.614035	0.990559	0.989117	0.346431	0.184397	0.262626
12360	0.631579	0.991975	0.990595	0.37939	0.184397	0.262626
12370	0.631579	0.990492	0.989117	0.35445	0.184397	0.262626
12380	0.649123	0.991503	0.990192	0.380195	0.165714	0.25
12390	0.578947	0.992447	0.990864	0.359321	0.165714	0.25
12400	0.649123	0.991031	0.989722	0.372099	0.165714	0.25
12410	0.578947	0.991705	0.990125	0.3461	0.165714	0.25
12420	0.561404	0.991099	0.989453	0.326905	0.146018	0.233216
12430	0.578947	0.989345	0.987774	0.311863	0.177632	0.258373
12440	0.614035	0.990559	0.989117	0.346431	0.177632	0.258373
12450	0.666667	0.991166	0.989923	0.383492	0.155	0.241245
12460	0.578947	0.990694	0.989117	0.330154	0.150235	0.237037
12470	0.578947	0.990694	0.989117	0.330154	0.170732	0.253394
12480	0.578947	0.990424	0.988849	0.326249	0.170732	0.253394
12490	0.649123	0.991301	0.989991	0.376663	0.170732	0.253394
12500	0.614035	0.990492	0.98905	0.345419	0.159574	0.244898
12510	0.54386	0.991503	0.989789	0.323672	0.159574	0.244898
12520	0.526316	0.990222	0.988446	0.295975	0.159574	0.244898
12530	0.508772	0.989345	0.987505	0.276223	0.164773	0.248927
12540	0.54386	0.990289	0.98858	0.306066	0.164773	0.248927
12550	0.614035	0.989952	0.988513	0.337617	0.164773	0.248927
12560	0.561404	0.990154	0.988513	0.313399	0.176471	0.257143
12570	0.596491	0.98948	0.987975	0.322399	0.176471	0.257143
12580	0.631579	0.991099	0.989722	0.364064	0.176471	0.257143
12590	0.614035	0.991099	0.989655	0.354852	0.176471	0.257143
12600	0.614035	0.990626	0.989184	0.347452	0.183099	0.261307
12610	0.596491	0.990964	0.989453	0.34347	0.15873	0.243902
12620	0.473684	0.991705	0.989722	0.287789	0.15873	0.243902
12630	0.508772	0.990761	0.988916	0.293799	0.15873	0.243902
12640	0.54386	0.989817	0.98811	0.299929	0.169697	0.252252
12650	0.596491	0.990829	0.989319	0.341388	0.169697	0.252252
12660	0.631579	0.989615	0.988244	0.341778	0.169697	0.252252
12670	0.596491	0.990829	0.989319	0.341388	0.163842	0.247863
12680	0.614035	0.991166	0.989722	0.355947	0.163842	0.247863
12690	0.561404	0.99211	0.990461	0.343419	0.163842	0.247863
12700	0.54386	0.991705	0.989991	0.3269	0.163842	0.247863
12710	0.526316	0.990964	0.989184	0.306065	0.163842	0.247863
12720	0.526316	0.990896	0.989117	0.305106	0.175325	0.255924
12730	0.561404	0.990492	0.988849	0.318036	0.175325	0.255924
12740	0.614035	0.990357	0.988916	0.34342	0.181818	0.26
12750	0.631579	0.990492	0.989117	0.35445	0.168675	0.251121
12760	0.596491	0.991368	0.989856	0.349942	0.168675	0.251121
12770	0.614035	0.991031	0.989588	0.353767	0.168675	0.251121
12780	0.596491	0.991031	0.98952	0.344525	0.168675	0.251121
12790	0.614035	0.989817	0.988378	0.335745	0.168675	0.251121
12800	0.54386	0.990087	0.988378	0.303392	0.162921	0.246809
12810	0.578947	0.990559	0.988983	0.328185	0.162921	0.246809
12820	0.578947	0.990896	0.989319	0.333173	0.162921	0.246809
12830	0.578947	0.990626	0.98905	0.329165	0.162921	0.246809
12840	0.596491	0.988199	0.986699	0.306921	0.162921	0.246809
12850	0.578947	0.990424	0.988849	0.326249	0.162921	0.246809
12860	0.473684	0.990154	0.988177	0.267292	0.162921	0.246809
12870	0.578947	0.991503	0.989923	0.342733	0.162921	0.246809
12880	0.578947	0.990694	0.989117	0.330154	0.162921	0.246809
12890	0.614035	0.990761	0.989319	0.349521	0.174194	0.254717
12900	0.54386	0.990829	0.989117	0.313543	0.174194	0.254717
12910	0.578947	0.990357	0.988781	0.325293	0.174194	0.254717
12920	0.54386	0.991503	0.989789	0.323672	0.174194	0.254717
12930	0.526316	0.98975	0.987975	0.290031	0.157068	0.241935
12940	0.54386	0.990424	0.988714	0.307887	0.157068	0.241935
12950	0.596491	0.991301	0.989789	0.348839	0.157068	0.241935
12960	0.596491	0.991705	0.990192	0.355615	0.157068	0.241935
12970	0.614035	0.990289	0.988849	0.342432	0.195122	0.266667
12980	0.526316	0.990694	0.988916	0.302283	0.167665	0.25
12990	0.54386	0.990424	0.988714	0.307887	0.167665	0.25
13000	0.561404	0.990357	0.988714	0.316158	0.167665	0.25
13010	0.596491	0.990424	0.988916	0.335356	0.167665	0.25
13020	0.649123	0.989817	0.988513	0.353383	0.167665	0.25
13030	0.578947	0.991233	0.989655	0.338387	0.162011	0.245763
13040	0.666667	0.990626	0.989386	0.374519	0.15625	0.240964
13050	0.54386	0.98975	0.988042	0.299081	0.15625	0.240964
13060	0.561404	0.990694	0.98905	0.320915	0.173077	0.253521
13070	0.596491	0.991368	0.989856	0.349942	0.173077	0.253521
13080	0.561404	0.988941	0.987304	0.298187	0.173077	0.253521
13090	0.578947	0.990492	0.988916	0.327213	0.173077	0.253521
13100	0.631579	0.991503	0.990125	0.37091	0.173077	0.253521
13110	0.578947	0.990087	0.988513	0.32155	0.173077	0.253521
13120	0.649123	0.989278	0.987975	0.345898	0.173077	0.253521
13130	0.526316	0.989885	0.98811	0.291694	0.15122	0.236641
13140	0.526316	0.990694	0.988916	0.302283	0.142241	0.228374
13150	0.561404	0.988806	0.987169	0.296625	0.17931	0.257426
13160	0.561404	0.989817	0.988177	0.308952	0.161111	0.244726
13170	0.578947	0.989548	0.987975	0.314421	0.161111	0.244726
13180	0.596491	0.989615	0.98811	0.324162	0.161111	0.244726
13190	0.578947	0.989952	0.988378	0.319724	0.166667	0.248889
13200	0.561404	0.990964	0.989319	0.324873	0.166667	0.248889
13210	0.473684	0.989682	0.987707	0.261839	0.166667	0.248889
13220	0.701754	0.99002	0.988916	0.382604	0.166667	0.248889
13230	0.508772	0.991301	0.989453	0.301388	0.166667	0.248889
13240	0.596491	0.989885	0.988378	0.327772	0.15544	0.24
13250	0.54386	0.989345	0.987639	0.294132	0.150485	0.235741
13260	0.508772	0.988738	0.9869	0.269561	0.171975	0.252336
13270	0.491228	0.991773	0.989856	0.29868	0.171975	0.252336
13280	0.578947	0.989885	0.988311	0.318822	0.171975	0.252336
13290	0.614035	0.989548	0.98811	0.332088	0.171975	0.252336
13300	0.526316	0.989413	0.987639	0.285989	0.160221	0.243697
13310	0.614035	0.989885	0.988446	0.336677	0.160221	0.243697
13320	0.596491	0.991571	0.990058	0.353314	0.160221	0.243697
13330	0.54386	0.990694	0.988983	0.311624	0.185185	0.260417
13340	0.54386	0.990222	0.988513	0.305167	0.185185	0.260417
13350	0.526316	0.990222	0.988446	0.295975	0.16568	0.247788
13360	0.508772	0.991099	0.989252	0.298477	0.16568	0.247788
13370	0.561404	0.990896	0.989252	0.32387	0.154639	0.239044
13380	0.578947	0.98948	0.987908	0.313562	0.154639	0.239044
13390	0.491228	0.989345	0.987438	0.267201	0.192	0.263736
13400	0.473684	0.991368	0.989386	0.282952	0.170886	0.251163
13410	0.631579	0.991031	0.989655	0.362958	0.170886	0.251163
13420	0.561404	0.991571	0.989923	0.334319	0.170886	0.251163
13430	0.578947	0.990289	0.988714	0.324346	0.170886	0.251163
13440	0.508772	0.99002	0.988177	0.284207	0.170886	0.251163
13450	0.631579	0.990964	0.989588	0.361862	0.170886	0.251163
13460	0.54386	0.989952	0.988244	0.301646	0.159341	0.242678
13470	0.526316	0.991368	0.989588	0.312002	0.159341	0.242678
13480	0.526316	0.98948	0.987707	0.286785	0.159341	0.242678
13490	0.561404	0.990896	0.989252	0.32387	0.164706	0.246696
13500	0.649123	0.990626	0.989319	0.365545	0.164706	0.246696
13510	0.491228	0.990357	0.988446	0.279118	0.164706	0.246696
13520	0.45614	0.990357	0.988311	0.260291	0.149038	0.233962
13530	0.526316	0.991368	0.989588	0.312002	0.176871	0.254902
13540	0.473684	0.990424	0.988446	0.270558	0.169811	0.25
13550	0.596491	0.991301	0.989789	0.348839	0.190476	0.262295
13560	0.649123	0.990357	0.98905	0.361357	0.163743	0.245614
13570	0.473684	0.990492	0.988513	0.271392	0.163743	0.245614
13580	0.614035	0.989278	0.987841	0.328545	0.163743	0.245614
13590	0.491228	0.990896	0.988983	0.286128	0.153061	0.237154
13600	0.473684	0.990559	0.98858	0.272234	0.175676	0.253659
13610	0.491228	0.990559	0.988647	0.281689	0.182482	0.257732
13620	0.54386	0.990896	0.989184	0.314515	0.182482	0.257732
13630	0.578947	0.991503	0.989923	0.342733	0.182482	0.257732
13640	0.596491	0.991301	0.989789	0.348839	0.157609	0.240664
13650	0.596491	0.991166	0.989655	0.346662	0.157609	0.240664
13660	0.631579	0.98948	0.98811	0.339943	0.147619	0.23221
13670	0.526316	0.991638	0.989856	0.31615	0.16875	0.248848
13680	0.578947	0.990087	0.988513	0.32155	0.16875	0.248848
13690	0.54386	0.990694	0.988983	0.311624	0.16875	0.248848
13700	0.596491	0.991031	0.98952	0.344525	0.16875	0.248848
13710	0.614035	0.990154	0.988714	0.340482	0.16875	0.248848
13720	0.631579	0.990964	0.989588	0.361862	0.162791	0.244541
13730	0.491228	0.990087	0.988177	0.275793	0.162791	0.244541
13740	0.561404	0.991099	0.989453	0.326905	0.162791	0.244541
13750	0.526316	0.990559	0.988781	0.300441	0.162791	0.244541
13760	0.526316	0.989682	0.987908	0.28921	0.162791	0.244541
13770	0.631579	0.990964	0.989588	0.361862	0.162791	0.244541
13780	0.54386	0.991368	0.989655	0.321571	0.188976	0.26087
13790	0.596491	0.991571	0.990058	0.353314	0.174497	0.252427
13800	0.526316	0.991975	0.990192	0.321565	0.156757	0.239669
13810	0.526316	0.990087	0.988311	0.294241	0.156757	0.239669
13820	0.473684	0.990761	0.988781	0.274804	0.181159	0.25641
13830	0.614035	0.990492	0.98905	0.345419	0.167702	0.247706
13840	0.508772	0.991503	0.989655	0.304383	0.16185	0.243478
13850	0.596491	0.991773	0.990259	0.356781	0.16185	0.243478
13860	0.491228	0.991705	0.989789	0.297658	0.16185	0.243478
13870	0.631579	0.991031	0.989655	0.362958	0.155914	0.238683
13880	0.578947	0.991031	0.989453	0.335231	0.155914	0.238683
13890	0.421053	0.990492	0.988311	0.242772	0.173333	0.251208
13900	0.649123	0.991301	0.989991	0.376663	0.173333	0.251208
13910	0.438596	0.990222	0.98811	0.249257	0.173333	0.251208
13920	0.596491	0.990222	0.988714	0.332453	0.179856	0.255102
13930	0.596491	0.99211	0.990595	0.362786	0.16092	0.242424
13940	0.561404	0.990761	0.989117	0.321891	0.16092	0.242424
13950	0.561404	0.990829	0.989184	0.322876	0.16092	0.242424
13960	0.578947	0.990626	0.98905	0.329165	0.166667	0.246575
13970	0.666667	0.991436	0.990192	0.388218	0.15508	0.237705
13980	0.666667	0.990154	0.988916	0.36715	0.15508	0.237705
13990	0.54386	0.990761	0.98905	0.312579	0.172185	0.25
14000	0.614035	0.990964	0.98952	0.352691	0.172185	0.25
14010	0.438596	0.990829	0.988714	0.256413	0.172185	0.25
14020	0.508772	0.989817	0.987975	0.281743	0.16	0.241379
14030	0.54386	0.990829	0.989117	0.313543	0.16	0.241379
14040	0.473684	0.989952	0.987975	0.264916	0.16	0.241379
14050	0.526316	0.991503	0.989722	0.314056	0.165644	0.245455
14060	0.561404	0.990357	0.988714	0.316158	0.165644	0.245455
14070	0.561404	0.990424	0.988781	0.317093	0.165644	0.245455
14080	0.614035	0.99002	0.98858	0.338564	0.165644	0.245455
14090	0.719298	0.991166	0.990125	0.410588	0.165644	0.245455
14100	0.596491	0.990492	0.988983	0.33634	0.154255	0.236735
14110	0.508772	0.991099	0.989252	0.298477	0.144186	0.227941
14120	0.491228	0.991368	0.989453	0.292694	0.171053	0.248804
14130	0.614035	0.989615	0.988177	0.332992	0.171053	0.248804
14140	0.578947	0.991166	0.989588	0.337326	0.171053	0.248804
14150	0.508772	0.990492	0.988647	0.290204	0.171053	0.248804
14160	0.508772	0.989075	0.987236	0.273205	0.159091	0.240343
14170	0.631579	0.990829	0.989453	0.359699	0.159091	0.240343
14180	0.596491	0.990694	0.989184	0.339343	0.164634	0.244344
14190	0.403509	0.989278	0.987035	0.220748	0.164634	0.244344
14200	0.54386	0.990626	0.988916	0.310678	0.164634	0.244344
14210	0.649123	0.990694	0.989386	0.366614	0.177305	0.252525
14220	0.45614	0.990222	0.988177	0.258704	0.177305	0.252525
14230	0.631579	0.989952	0.98858	0.346495	0.177305	0.252525
14240	0.614035	0.991031	0.989588	0.353767	0.158192	0.239316
14250	0.614035	0.991099	0.989655	0.354852	0.158192	0.239316
14260	0.526316	0.991436	0.989655	0.313024	0.158192	0.239316
14270	0.54386	0.989952	0.988244	0.301646	0.169935	0.247619
14280	0.614035	0.991099	0.989655	0.354852	0.169935	0.247619
14290	0.649123	0.990154	0.988849	0.358306	0.169935	0.247619
14300	0.473684	0.990424	0.988446	0.270558	0.169935	0.247619
14310	0.614035	0.990559	0.989117	0.346431	0.147783	0.230769
14320	0.45614	0.990626	0.98858	0.26355	0.152632	0.234818
14330	0.508772	0.990694	0.988849	0.292888	0.142857	0.226277
14340	0.54386	0.991099	0.989386	0.317484	0.157303	0.238298
14350	0.649123	0.990492	0.989184	0.363433	0.157303	0.238298
14360	0.54386	0.990559	0.988849	0.30974	0.151832	0.233871
14370	0.438596	0.991166	0.98905	0.26065	0.168831	0.246445
14380	0.561404	0.990694	0.98905	0.320915	0.168831	0.246445
14390	0.473684	0.991301	0.989319	0.282013	0.168831	0.246445
14400	0.526316	0.99184	0.990058	0.319367	0.162651	0.242152
14410	0.596491	0.989682	0.988177	0.325054	0.162651	0.242152
14420	0.578947	0.991436	0.989856	0.341631	0.162651	0.242152
14430	0.578947	0.990964	0.989386	0.334197	0.162651	0.242152
14440	0.666667	0.990896	0.989655	0.378928	0.174825	0.25
14450	0.701754	0.990761	0.989655	0.394589	0.181818	0.253968
14460	0.684211	0.991031	0.989856	0.390232	0.181818	0.253968
14470	0.631579	0.990896	0.98952	0.360776	0.156425	0.237288
14480	0.473684	0.990626	0.988647	0.273083	0.156425	0.237288
14490	0.578947	0.991571	0.989991	0.343845	0.151042	0.232932
14500	0.54386	0.99002	0.988311	0.302516	0.167742	0.245283
14510	0.649123	0.990761	0.989453	0.367692	0.167742	0.245283
14520	0.614035	0.991031	0.989588	0.353767	0.167742	0.245283
14530	0.54386	0.991166	0.989453	0.318491	0.161677	0.241071
14540	0.631579	0.990357	0.988983	0.352412	0.161677	0.241071
14550	0.614035	0.991233	0.989789	0.357051	0.161677	0.241071
14560	0.596491	0.990154	0.988647	0.331502	0.161677	0.241071
14570	0.54386	0.990896	0.989184	0.314515	0.161677	0.241071
14580	0.614035	0.990087	0.988647	0.339519	0.155556	0.236287
14590	0.631579	0.990154	0.988781	0.349417	0.155556	0.236287
14600	0.631579	0.990964	0.989588	0.361862	0.155556	0.236287
14610	0.561404	0.992312	0.990662	0.347021	0.155556	0.236287
14620	0.473684	0.990829	0.988849	0.275676	0.150259	0.232
14630	0.631579	0.990964	0.989588	0.361862	0.173611	0.248756
14640	0.508772	0.99002	0.988177	0.284207	0.173611	0.248756
14650	0.508772	0.990087	0.988244	0.285042	0.173611	0.248756
14660	0.614035	0.991099	0.989655	0.354852	0.180451	0.252632
14670	0.614035	0.991301	0.989856	0.358166	0.160714	0.24
14680	0.701754	0.991571	0.990461	0.408996	0.160714	0.24
14690	0.701754	0.991908	0.990797	0.415469	0.160714	0.24
14700	0.561404	0.991166	0.98952	0.327935	0.166667	0.244131
14710	0.596491	0.990694	0.989184	0.339343	0.166667	0.244131
14720	0.578947	0.991099	0.98952	0.336273	0.144928	0.227273
14730	0.526316	0.990492	0.988714	0.299532	0.144928	0.227273
14740	0.421053	0.991436	0.989252	0.254239	0.154696	0.235294
14750	0.578947	0.990964	0.989386	0.334197	0.172414	0.247525
14760	0.649123	0.991031	0.989722	0.372099	0.144231	0.226415
14770	0.526316	0.989682	0.987908	0.28921	0.159763	0.238938
14780	0.631579	0.989817	0.988446	0.344586	0.159763	0.238938
14790	0.614035	0.990289	0.988849	0.342432	0.159763	0.238938
14800	0.666667	0.991233	0.989991	0.384658	0.159763	0.238938
14810	0.614035	0.990761	0.989319	0.349521	0.165605	0.242991
14820	0.526316	0.98975	0.987975	0.290031	0.165605	0.242991
14830	0.561404	0.991571	0.989923	0.334319	0.148718	0.230159
14840	0.508772	0.989952	0.98811	0.283378	0.153846	0.23431
14850	0.614035	0.990424	0.988983	0.344415	0.153846	0.23431
14860	0.526316	0.990694	0.988916	0.302283	0.153846	0.23431
14870	0.508772	0.990222	0.988378	0.286733	0.153846	0.23431
14880	0.614035	0.990222	0.988781	0.341453	0.171233	0.246305
14890	0.561404	0.990559	0.988916	0.318987	0.158824	0.237885
14900	0.578947	0.990829	0.989252	0.332158	0.158824	0.237885
14910	0.561404	0.989952	0.988311	0.310709	0.158824	0.237885
14920	0.666667	0.99265	0.991401	0.411808	0.158824	0.237885
14930	0.508772	0.991571	0.989722	0.3054	0.158824	0.237885
14940	0.649123	0.990222	0.988916	0.359315	0.147959	0.229249
14950	0.561404	0.991705	0.990058	0.336529	0.164557	0.24186
14960	0.578947	0.991031	0.989453	0.335231	0.164557	0.24186
14970	0.578947	0.990829	0.989252	0.332158	0.164557	0.24186
14980	0.649123	0.989885	0.98858	0.354352	0.153005	0.233333
14990	0.526316	0.989143	0.987371	0.282869	0.153005	0.233333
15000	0.54386	0.990694	0.988983	0.311624	0.153005	0.233333
15010	0.561404	0.991301	0.989655	0.330024	0.153005	0.233333
15020	0.578947	0.991301	0.989722	0.339459	0.177778	0.25
15030	0.684211	0.991571	0.990394	0.399847	0.177778	0.25
15040	0.578947	0.991436	0.989856	0.341631	0.157895	0.236842
15050	0.473684	0.990559	0.98858	0.272234	0.157895	0.236842
15060	0.421053	0.991233	0.98905	0.251652	0.170068	0.245098
15070	0.666667	0.99184	0.990595	0.395638	0.170068	0.245098
15080	0.54386	0.991638	0.989923	0.325813	0.170068	0.245098
15090	0.508772	0.989952	0.98811	0.283378	0.152174	0.232365
15100	0.473684	0.989817	0.987841	0.263365	0.163522	0.240741
15110	0.491228	0.989548	0.987639	0.269468	0.163522	0.240741
15120	0.596491	0.991233	0.989722	0.347746	0.184	0.252747
15130	0.45614	0.991368	0.989319	0.273151	0.156977	0.235808
15140	0.666667	0.990761	0.98952	0.376705	0.156977	0.235808
15150	0.561404	0.992447	0.990797	0.349483	0.151351	0.231405
15160	0.666667	0.991436	0.990192	0.388218	0.168919	0.243902
15170	0.508772	0.989548	0.987707	0.278551	0.1625	0.239631
15180	0.596491	0.989682	0.988177	0.325054	0.1625	0.239631
15190	0.631579	0.99002	0.988647	0.347461	0.1625	0.239631
15200	0.54386	0.989885	0.988177	0.300784	0.18254	0.251366
15210	0.54386	0.992177	0.990461	0.334808	0.156069	0.234783
15220	0.561404	0.989885	0.988244	0.309827	0.156069	0.234783
15230	0.578947	0.989817	0.988244	0.317928	0.156069	0.234783
15240	0.631579	0.990559	0.989184	0.355482	0.156069	0.234783
15250	0.578947	0.990154	0.98858	0.322474	0.156069	0.234783
15260	0.578947	0.990222	0.988647	0.323406	0.150538	0.230453
15270	0.631579	0.990896	0.98952	0.360776	0.167785	0.242718
15280	0.561404	0.991975	0.990326	0.341077	0.161491	0.238532
15290	0.666667	0.990694	0.989453	0.375608	0.161491	0.238532
15300	0.54386	0.989548	0.987841	0.296577	0.155172	0.233766
15310	0.526316	0.989817	0.988042	0.290859	0.155172	0.233766
15320	0.614035	0.990222	0.988781	0.341453	0.149733	0.229508
15330	0.561404	0.990222	0.98858	0.314311	0.160494	0.237443
15340	0.649123	0.990896	0.989588	0.369876	0.160494	0.237443
15350	0.45614	0.989885	0.987841	0.254853	0.166667	0.241546
15360	0.508772	0.989345	0.987505	0.276223	0.166667	0.241546
15370	0.54386	0.991436	0.989722	0.322616	0.166667	0.241546
15380	0.403509	0.989885	0.987639	0.226698	0.166667	0.241546
15390	0.385965	0.990829	0.988513	0.227089	0.166667	0.241546
15400	0.561404	0.98975	0.98811	0.308084	0.148936	0.228571
15410	0.421053	0.989885	0.987707	0.236134	0.148936	0.228571
15420	0.421053	0.989008	0.986833	0.227393	0.148936	0.228571
15430	0.578947	0.990222	0.988647	0.323406	0.154286	0.232759
15440	0.45614	0.98948	0.987438	0.250441	0.154286	0.232759
15450	0.438596	0.990964	0.988849	0.258084	0.172662	0.244898
15460	0.561404	0.991638	0.989991	0.335419	0.172662	0.244898
15470	0.701754	0.990694	0.989588	0.393454	0.159509	0.236364
15480	0.578947	0.990626	0.98905	0.329165	0.179688	0.248649
15490	0.385965	0.991301	0.988983	0.232529	0.165563	0.240385
15500	0.491228	0.990896	0.988983	0.286128	0.165563	0.240385
15510	0.578947	0.991099	0.98952	0.336273	0.153409	0.23176
15520	0.491228	0.991773	0.989856	0.29868	0.153409	0.23176
15530	0.385965	0.991031	0.988714	0.229376	0.171429	0.243655
15540	0.473684	0.990154	0.988177	0.267292	0.171429	0.243655
15550	0.350877	0.989952	0.987505	0.198691	0.171429	0.243655
15560	0.508772	0.991166	0.989319	0.299438	0.158537	0.235294
15570	0.421053	0.990357	0.988177	0.241252	0.158537	0.235294
15580	0.508772	0.989952	0.98811	0.283378	0.164474	0.239234
15590	0.45614	0.989885	0.987841	0.254853	0.164474	0.239234
15600	0.45614	0.990492	0.988446	0.261906	0.164474	0.239234
15610	0.701754	0.990559	0.989453	0.391212	0.164474	0.239234
15620	0.614035	0.989952	0.988513	0.337617	0.152542	0.230769
15630	0.491228	0.989615	0.987707	0.270236	0.152542	0.230769
15640	0.631579	0.990964	0.989588	0.361862	0.157576	0.234234
15650	0.491228	0.988131	0.986229	0.254652	0.157576	0.234234
15660	0.385965	0.991638	0.989319	0.236648	0.170213	0.242424
15670	0.491228	0.989817	0.987908	0.272578	0.151685	0.229787
15680	0.508772	0.990492	0.988647	0.290204	0.163399	0.238095
15690	0.368421	0.991571	0.989184	0.225611	0.163399	0.238095
15700	0.649123	0.990289	0.988983	0.360332	0.176923	0.245989
15710	0.526316	0.990424	0.988647	0.298632	0.176923	0.245989
15720	0.491228	0.98975	0.987841	0.271791	0.145833	0.2249
15730	0.578947	0.991773	0.990192	0.347244	0.156627	0.233184
15740	0.385965	0.990694	0.988378	0.2256	0.150838	0.228814
15750	0.561404	0.991301	0.989655	0.330024	0.150838	0.228814
15760	0.491228	0.990357	0.988446	0.279118	0.150838	0.228814
15770	0.45614	0.990829	0.988781	0.266073	0.150838	0.228814
15780	0.526316	0.989345	0.987572	0.2852	0.169014	0.241206
15790	0.561404	0.990289	0.988647	0.31523	0.169014	0.241206
15800	0.385965	0.990289	0.987975	0.221293	0.162338	0.236967
15810	0.315789	0.991436	0.988849	0.193198	0.162338	0.236967
15820	0.631579	0.990154	0.988781	0.349417	0.162338	0.236967
15830	0.45614	0.990492	0.988446	0.261906	0.162338	0.236967
15840	0.561404	0.991436	0.989789	0.332152	0.145078	0.224
15850	0.438596	0.990829	0.988714	0.256413	0.155689	0.232143
15860	0.403509	0.991773	0.98952	0.248572	0.155689	0.232143
15870	0.578947	0.990964	0.989386	0.334197	0.155689	0.232143
15880	0.526316	0.991099	0.989319	0.308008	0.155689	0.232143
15890	0.631579	0.990626	0.989252	0.356523	0.155689	0.232143
15900	0.526316	0.989682	0.987908	0.28921	0.15	0.227848
15910	0.596491	0.990694	0.989184	0.339343	0.15	0.227848
15920	0.526316	0.990087	0.988311	0.294241	0.15	0.227848
15930	0.438596	0.991031	0.988916	0.258932	0.15	0.227848
15940	0.45614	0.990154	0.98811	0.25792	0.15	0.227848
15950	0.385965	0.99211	0.989789	0.24278	0.167832	0.24
15960	0.438596	0.991705	0.989588	0.267865	0.167832	0.24
15970	0.54386	0.989952	0.988244	0.301646	0.167832	0.24
15980	0.491228	0.990761	0.988849	0.284328	0.167832	0.24
15990	0.649123	0.991503	0.990192	0.380195	0.167832	0.24
16000	0.403509	0.99002	0.987774	0.228082	0.16129	0.235849
16010	0.54386	0.990424	0.988714	0.307887	0.14433	0.223108
16020	0.385965	0.990829	0.988513	0.227089	0.154762	0.231111
16030	0.54386	0.989817	0.98811	0.299929	0.154762	0.231111
16040	0.421053	0.992515	0.990326	0.26944	0.154762	0.231111
16050	0.473684	0.990154	0.988177	0.267292	0.149171	0.226891
16060	0.54386	0.990222	0.988513	0.305167	0.160256	0.234742
16070	0.561404	0.990424	0.988781	0.317093	0.166667	0.238806
16080	0.561404	0.98975	0.98811	0.308084	0.166667	0.238806
16090	0.631579	0.990424	0.98905	0.353426	0.166667	0.238806
16100	0.614035	0.991436	0.989991	0.360426	0.148352	0.225941
16110	0.438596	0.990424	0.988311	0.251579	0.153846	0.230088
16120	0.508772	0.991571	0.989722	0.3054	0.142857	0.221344
16130	0.438596	0.990896	0.988781	0.257245	0.172932	0.242105
16140	0.578947	0.991368	0.989789	0.34054	0.159236	0.233645
16150	0.684211	0.991099	0.989923	0.391397	0.159236	0.233645
16160	0.385965	0.98975	0.987438	0.215894	0.159236	0.233645
16170	0.421053	0.990424	0.988244	0.242009	0.165517	0.237624
16180	0.45614	0.990289	0.988244	0.259494	0.165517	0.237624
16190	0.578947	0.990694	0.989117	0.330154	0.165517	0.237624
16200	0.508772	0.990154	0.988311	0.285884	0.147541	0.225
16210	0.578947	0.98975	0.988177	0.317041	0.147541	0.225
16220	0.403509	0.990761	0.988513	0.236148	0.147541	0.225
16230	0.350877	0.991031	0.98858	0.209369	0.152941	0.229075
16240	0.578947	0.991368	0.989789	0.34054	0.152941	0.229075
16250	0.368421	0.99184	0.989453	0.228907	0.152941	0.229075
16260	0.438596	0.991233	0.989117	0.261522	0.152941	0.229075
16270	0.368421	0.989885	0.987505	0.207668	0.171642	0.240838
16280	0.333333	0.991436	0.988916	0.203537	0.171642	0.240838
16290	0.473684	0.991233	0.989252	0.281082	0.171642	0.240838
16300	0.561404	0.991233	0.989588	0.328975	0.158228	0.232558
16310	0.508772	0.990357	0.988513	0.288454	0.158228	0.232558
16320	0.701754	0.991099	0.989991	0.40041	0.164384	0.236453
16330	0.473684	0.990761	0.988781	0.274804	0.164384	0.236453
16340	0.45614	0.989548	0.987505	0.251161	0.164384	0.236453
16350	0.561404	0.989952	0.988311	0.310709	0.164384	0.236453
16360	0.54386	0.990357	0.988647	0.306973	0.164384	0.236453
16370	0.403509	0.992312	0.990058	0.256006	0.152047	0.22807
16380	0.368421	0.990829	0.988446	0.217197	0.152047	0.22807
16390	0.508772	0.98975	0.987908	0.280935	0.141414	0.219608
16400	0.596491	0.991099	0.989588	0.345589	0.145946	0.22314
16410	0.596491	0.989413	0.987908	0.321528	0.157233	0.231481
16420	0.649123	0.98948	0.988177	0.348651	0.17037	0.239583
16430	0.666667	0.989345	0.98811	0.35544	0.151163	0.227074
16440	0.403509	0.989548	0.987304	0.223337	0.151163	0.227074
16450	0.666667	0.990761	0.98952	0.376705	0.151163	0.227074
16460	0.473684	0.990492	0.988513	0.271392	0.151163	0.227074
16470	0.596491	0.990896	0.989386	0.342425	0.163265	0.235294
16480	0.631579	0.990896	0.98952	0.360776	0.163265	0.235294
16490	0.54386	0.990829	0.989117	0.313543	0.163265	0.235294
16500	0.631579	0.990964	0.989588	0.361862	0.145161	0.222222
16510	0.526316	0.991233	0.989453	0.309986	0.145161	0.222222
16520	0.561404	0.989682	0.988042	0.307223	0.145161	0.222222
16530	0.526316	0.991301	0.98952	0.31099	0.15625	0.230415
16540	0.508772	0.990357	0.988513	0.288454	0.15625	0.230415
16550	0.631579	0.991233	0.989856	0.366305	0.15625	0.230415
16560	0.596491	0.990492	0.988983	0.33634	0.15625	0.230415
16570	0.491228	0.991166	0.989252	0.289827	0.15625	0.230415
16580	0.526316	0.990424	0.988647	0.298632	0.15625	0.230415
16590	0.473684	0.98975	0.987774	0.262599	0.150289	0.226087
16600	0.666667	0.989075	0.987841	0.351771	0.150289	0.226087
16610	0.631579	0.991166	0.989789	0.365179	0.169118	0.238342
16620	0.491228	0.991773	0.989856	0.29868	0.162162	0.234146
16630	0.631579	0.990761	0.989386	0.358631	0.162162	0.234146
16640	0.438596	0.990424	0.988311	0.251579	0.176	0.241758
16650	0.614035	0.989952	0.988513	0.337617	0.15528	0.229358
16660	0.508772	0.990559	0.988714	0.291091	0.15528	0.229358
16670	0.614035	0.991166	0.989722	0.355947	0.15528	0.229358
16680	0.508772	0.990626	0.988781	0.291986	0.15528	0.229358
16690	0.473684	0.990626	0.988647	0.273083	0.149425	0.225108
16700	0.561404	0.990222	0.98858	0.314311	0.149425	0.225108
16710	0.561404	0.991638	0.989991	0.335419	0.167883	0.237113
16720	0.473684	0.991031	0.98905	0.278341	0.161074	0.23301
16730	0.526316	0.991301	0.98952	0.31099	0.167883	0.237113
16740	0.438596	0.991301	0.989184	0.262402	0.161074	0.23301
16750	0.385965	0.991031	0.988714	0.229376	0.161074	0.23301
16760	0.491228	0.990694	0.988781	0.283441	0.167883	0.237113
16770	0.614035	0.989615	0.988177	0.332992	0.138614	0.216216
16780	0.473684	0.989682	0.987707	0.261839	0.174603	0.240437
16790	0.54386	0.988266	0.986565	0.282003	0.142857	0.219512
16800	0.526316	0.990559	0.988781	0.300441	0.16	0.231884
16810	0.561404	0.991908	0.990259	0.339923	0.16	0.231884
16820	0.526316	0.989952	0.988177	0.292536	0.16	0.231884
16830	0.596491	0.989682	0.988177	0.325054	0.16	0.231884
16840	0.473684	0.98975	0.987774	0.262599	0.166667	0.235897
16850	0.631579	0.989952	0.98858	0.346495	0.147727	0.223176
16860	0.561404	0.990626	0.988983	0.319947	0.147727	0.223176
16870	0.578947	0.990289	0.988714	0.324346	0.147727	0.223176
16880	0.508772	0.991705	0.989856	0.307465	0.147727	0.223176
16890	0.438596	0.990896	0.988781	0.257245	0.137255	0.214559
16900	0.508772	0.989952	0.98811	0.283378	0.15894	0.230769
16910	0.421053	0.990559	0.988378	0.243543	0.15894	0.230769
16920	0.473684	0.991503	0.98952	0.284859	0.15894	0.230769
16930	0.578947	0.990761	0.989184	0.331152	0.152439	0.226244
16940	0.385965	0.991773	0.989453	0.238355	0.141361	0.217742
16950	0.508772	0.992177	0.990326	0.315021	0.157895	0.229665
16960	0.438596	0.990424	0.988311	0.251579	0.157895	0.229665
16970	0.45614	0.989008	0.986968	0.245557	0.157895	0.229665
16980	0.350877	0.991031	0.98858	0.209369	0.146067	0.221277
16990	0.491228	0.991638	0.989722	0.296646	0.151515	0.225225
17000	0.421053	0.990154	0.987975	0.23902	0.151515	0.225225
17010	0.473684	0.992245	0.990259	0.296047	0.151515	0.225225
17020	0.403509	0.991638	0.989386	0.246808	0.150602	0.224215
17030	0.368421	0.991975	0.989588	0.230607	0.163121	0.232323
17040	0.438596	0.992177	0.990058	0.27467	0.163121	0.232323
17050	0.421053	0.990829	0.988647	0.246697	0.144444	0.219409
17060	0.438596	0.992447	0.990326	0.278787	0.155844	0.227488
17070	0.350877	0.991301	0.988849	0.212299	0.149701	0.223214
17080	0.45614	0.991638	0.989588	0.276899	0.149701	0.223214
17090	0.491228	0.990964	0.98905	0.28704	0.149701	0.223214
17100	0.54386	0.991436	0.989722	0.322616	0.149701	0.223214
17110	0.491228	0.991773	0.989856	0.29868	0.149701	0.223214
17120	0.368421	0.990626	0.988244	0.215052	0.161972	0.231156
17130	0.526316	0.990761	0.988983	0.303215	0.143646	0.218487
17140	0.578947	0.991368	0.989789	0.34054	0.143646	0.218487
17150	0.526316	0.991773	0.989991	0.318284	0.138462	0.214286
17160	0.403509	0.990829	0.98858	0.236922	0.154839	0.226415
17170	0.526316	0.990694	0.988916	0.302283	0.154839	0.226415
17180	0.491228	0.990289	0.988378	0.278276	0.154839	0.226415
17190	0.508772	0.988941	0.987102	0.27173	0.154839	0.226415
17200	0.438596	0.991975	0.989856	0.271694	0.142857	0.217573
17210	0.508772	0.991031	0.989184	0.297524	0.147929	0.221239
17220	0.403509	0.991705	0.989453	0.247686	0.147929	0.221239
17230	0.508772	0.990222	0.988378	0.286733	0.153846	0.225352
17240	0.368421	0.991233	0.988849	0.221674	0.153846	0.225352
17250	0.421053	0.99184	0.989655	0.259647	0.153846	0.225352
17260	0.473684	0.990626	0.988647	0.273083	0.137056	0.212598
17270	0.45614	0.991368	0.989319	0.273151	0.142077	0.216667
17280	0.614035	0.991571	0.990125	0.362728	0.166667	0.232804
17290	0.438596	0.991099	0.988983	0.259787	0.166667	0.232804
17300	0.45614	0.990424	0.988378	0.261095	0.147059	0.220264
17310	0.368421	0.990289	0.987908	0.211605	0.152866	0.224299
17320	0.473684	0.990626	0.988647	0.273083	0.152866	0.224299
17330	0.631579	0.990829	0.989453	0.359699	0.152866	0.224299
17340	0.473684	0.991301	0.989319	0.282013	0.122951	0.199336
17350	0.508772	0.992177	0.990326	0.315021	0.158621	0.227723
17360	0.403509	0.992245	0.989991	0.255042	0.135678	0.210938
17370	0.473684	0.992177	0.990192	0.294978	0.165414	0.231579
17380	0.491228	0.991908	0.989991	0.300755	0.130841	0.206642
17390	0.473684	0.991301	0.989319	0.282013	0.151899	0.223256
17400	0.508772	0.990289	0.988446	0.28759	0.140541	0.214876
17410	0.54386	0.991233	0.98952	0.319508	0.140541	0.214876
17420	0.508772	0.989817	0.987975	0.281743	0.145349	0.218341
17430	0.491228	0.991908	0.989991	0.300755	0.145349	0.218341
17440	0.54386	0.990694	0.988983	0.311624	0.145349	0.218341
17450	0.45614	0.990087	0.988042	0.257144	0.157534	0.226601
17460	0.438596	0.990492	0.988378	0.252367	0.139785	0.213992
17470	0.473684	0.991301	0.989319	0.282013	0.150943	0.222222
17480	0.491228	0.991705	0.989789	0.297658	0.150943	0.222222
17490	0.421053	0.991503	0.989319	0.255118	0.164179	0.230366
17500	0.473684	0.990424	0.988446	0.270558	0.134328	0.209302
17510	0.45614	0.991503	0.989453	0.275007	0.144509	0.217391
17520	0.491228	0.990424	0.988513	0.279967	0.144509	0.217391
17530	0.438596	0.990829	0.988714	0.256413	0.156463	0.22549
17540	0.491228	0.991436	0.98952	0.293668	0.156463	0.22549
17550	0.526316	0.991503	0.989722	0.314056	0.15	0.221198
17560	0.526316	0.991099	0.989319	0.308008	0.15	0.221198
17570	0.421053	0.990357	0.988177	0.241252	0.15	0.221198
17580	0.350877	0.99211	0.989655	0.221835	0.15	0.221198
17590	0.491228	0.991705	0.989789	0.297658	0.170732	0.233333
17600	0.508772	0.99184	0.989991	0.30957	0.133663	0.208494
17610	0.526316	0.991166	0.989386	0.308992	0.138298	0.212245
17620	0.45614	0.991233	0.989184	0.271331	0.155405	0.22439
17630	0.508772	0.99238	0.990528	0.318428	0.137566	0.211382
17640	0.561404	0.99184	0.990192	0.338781	0.161765	0.227979
17650	0.596491	0.990761	0.989252	0.340361	0.142857	0.215517
17660	0.561404	0.991166	0.98952	0.327935	0.148148	0.219178
17670	0.508772	0.991368	0.98952	0.302377	0.148148	0.219178
17680	0.438596	0.991301	0.989184	0.262402	0.136842	0.210526
17690	0.421053	0.991571	0.989386	0.256006	0.142045	0.214592
17700	0.508772	0.990761	0.988916	0.293799	0.142045	0.214592
17710	0.473684	0.991368	0.989386	0.282952	0.142045	0.214592
17720	0.491228	0.991031	0.989117	0.287961	0.160584	0.226804
17730	0.54386	0.991503	0.989789	0.323672	0.160584	0.226804
17740	0.438596	0.992177	0.990058	0.27467	0.147239	0.218182
17750	0.54386	0.990154	0.988446	0.304276	0.147239	0.218182
17760	0.578947	0.990492	0.988916	0.327213	0.153333	0.222222
17770	0.491228	0.99265	0.99073	0.312959	0.153333	0.222222
17780	0.421053	0.991773	0.989588	0.258723	0.135417	0.208835
17790	0.403509	0.991436	0.989184	0.244227	0.135417	0.208835
17800	0.526316	0.991773	0.989991	0.318284	0.135417	0.208835
17810	0.473684	0.99184	0.989856	0.289792	0.135417	0.208835
17820	0.421053	0.991705	0.98952	0.257808	0.146341	0.217195
17830	0.438596	0.990424	0.988311	0.251579	0.146341	0.217195
17840	0.561404	0.990492	0.988849	0.318036	0.152318	0.221154
17850	0.385965	0.990896	0.98858	0.227844	0.158273	0.22449
17860	0.508772	0.990896	0.98905	0.295644	0.145455	0.216216
17870	0.508772	0.990964	0.989117	0.29658	0.165354	0.228261
17880	0.491228	0.99184	0.989923	0.299712	0.144578	0.215247
17890	0.473684	0.991705	0.989722	0.287789	0.150327	0.219048
17900	0.526316	0.99211	0.990326	0.323808	0.150327	0.219048
17910	0.578947	0.991705	0.990125	0.3461	0.164062	0.227027
17920	0.491228	0.991773	0.989856	0.29868	0.143713	0.214286
17930	0.473684	0.991233	0.989252	0.281082	0.143713	0.214286
17940	0.491228	0.992245	0.990326	0.306129	0.132653	0.205534
17950	0.385965	0.990964	0.988647	0.228607	0.149351	0.218009
17960	0.491228	0.991908	0.989991	0.300755	0.162791	0.225806
17970	0.491228	0.990964	0.98905	0.28704	0.142857	0.213333
17980	0.578947	0.990896	0.989319	0.333173	0.142857	0.213333
17990	0.578947	0.989548	0.987975	0.314421	0.142857	0.213333
18000	0.649123	0.99184	0.990528	0.386301	0.142857	0.213333
18010	0.350877	0.991975	0.98952	0.220161	0.15493	0.221106
18020	0.491228	0.991233	0.989319	0.290774	0.148387	0.216981
18030	0.508772	0.991975	0.990125	0.311718	0.148387	0.216981
18040	0.438596	0.991773	0.989655	0.268808	0.142012	0.212389
18050	0.473684	0.991571	0.989588	0.285826	0.161538	0.224599
18060	0.421053	0.992245	0.990058	0.265398	0.161538	0.224599
18070	0.473684	0.991503	0.98952	0.284859	0.153846	0.22
18080	0.54386	0.990694	0.988983	0.311624	0.153846	0.22
18090	0.508772	0.991705	0.989856	0.307465	0.141176	0.211454
18100	0.491228	0.990829	0.988916	0.285224	0.135135	0.206612
18110	0.473684	0.990559	0.98858	0.272234	0.146497	0.214953
18120	0.438596	0.991503	0.989386	0.265093	0.146497	0.214953
18130	0.421053	0.991436	0.989252	0.254239	0.152778	0.218905
18140	0.491228	0.991099	0.989184	0.28889	0.140351	0.210526
18150	0.333333	0.990154	0.987639	0.190827	0.129353	0.20155
18160	0.385965	0.991908	0.989588	0.240097	0.14557	0.213953
18170	0.421053	0.991908	0.989722	0.260581	0.144654	0.212963
18180	0.368421	0.991099	0.988714	0.220153	0.157895	0.221053
18190	0.508772	0.991099	0.989252	0.298477	0.150685	0.216749
18200	0.491228	0.991773	0.989856	0.29868	0.14375	0.211982
18210	0.438596	0.992582	0.990461	0.280914	0.14375	0.211982
18220	0.45614	0.990289	0.988244	0.259494	0.137931	0.207792
18230	0.526316	0.992515	0.99073	0.330816	0.137931	0.207792
18240	0.508772	0.991638	0.989789	0.306428	0.171171	0.22619
18250	0.526316	0.992312	0.990528	0.327258	0.141975	0.210046
18260	0.508772	0.991773	0.989923	0.308513	0.13089	0.201613
18270	0.438596	0.991436	0.989319	0.264187	0.154412	0.217617
18280	0.491228	0.991773	0.989856	0.29868	0.154412	0.217617
18290	0.631579	0.991638	0.990259	0.373276	0.146667	0.21256
18300	0.508772	0.992515	0.990662	0.320759	0.140244	0.208145
18310	0.473684	0.990357	0.988378	0.269731	0.145695	0.211538
18320	0.54386	0.991166	0.989453	0.318491	0.152174	0.215385
18330	0.473684	0.99184	0.989856	0.289792	0.138554	0.206278
18340	0.491228	0.992515	0.990595	0.310634	0.151079	0.214286
18350	0.45614	0.992245	0.990192	0.285899	0.15	0.213198
18360	0.45614	0.992515	0.990461	0.290178	0.15	0.213198
18370	0.45614	0.991571	0.98952	0.275948	0.148936	0.212121
18380	0.350877	0.992312	0.989856	0.224414	0.125628	0.195312
18390	0.508772	0.991099	0.989252	0.298477	0.141935	0.207547
18400	0.526316	0.990829	0.98905	0.304157	0.141935	0.207547
18410	0.438596	0.990559	0.988446	0.253161	0.147887	0.211055
18420	0.473684	0.99238	0.990394	0.298221	0.141026	0.206573
18430	0.473684	0.991638	0.989655	0.286803	0.124378	0.193798
18440	0.526316	0.991773	0.989991	0.318284	0.134503	0.201754
18450	0.491228	0.990626	0.988714	0.282561	0.134503	0.201754
18460	0.473684	0.991705	0.989722	0.287789	0.146853	0.21
18470	0.45614	0.990492	0.988446	0.261906	0.140127	0.205607
18480	0.45614	0.991368	0.989319	0.273151	0.140127	0.205607
18490	0.403509	0.991233	0.988983	0.241722	0.128342	0.196721
18500	0.526316	0.991975	0.990192	0.321565	0.128342	0.196721
18510	0.45614	0.990896	0.988849	0.266929	0.145833	0.208955
18520	0.438596	0.990289	0.988177	0.250024	0.145833	0.208955
18530	0.421053	0.991368	0.989184	0.253368	0.139241	0.204651
18540	0.45614	0.990964	0.988916	0.267793	0.139241	0.204651
18550	0.491228	0.990896	0.988983	0.286128	0.132948	0.2
18560	0.45614	0.991773	0.989722	0.278828	0.144828	0.207921
18570	0.526316	0.989885	0.98811	0.291694	0.144828	0.207921
18580	0.45614	0.991571	0.98952	0.275948	0.143836	0.206897
18590	0.421053	0.990829	0.988647	0.246697	0.1375	0.202765
18600	0.438596	0.990829	0.988714	0.256413	0.131429	0.198276
18610	0.578947	0.990626	0.98905	0.329165	0.142857	0.205882
18620	0.526316	0.991436	0.989655	0.313024	0.142857	0.205882
18630	0.473684	0.991368	0.989386	0.282952	0.149254	0.209424
18640	0.491228	0.990964	0.98905	0.28704	0.148148	0.208333
18650	0.491228	0.991031	0.989117	0.287961	0.129213	0.195745
18660	0.561404	0.99002	0.988378	0.311598	0.145985	0.206186
18670	0.473684	0.991503	0.98952	0.284859	0.139073	0.201923
18680	0.508772	0.99211	0.990259	0.313909	0.13253	0.197309
18690	0.473684	0.990559	0.98858	0.272234	0.13253	0.197309
18700	0.421053	0.990087	0.987908	0.238289	0.138158	0.200957
18710	0.45614	0.989885	0.987841	0.254853	0.138158	0.200957
18720	0.438596	0.990896	0.988781	0.257245	0.126374	0.192469
18730	0.526316	0.992177	0.990394	0.324946	0.143885	0.204082
18740	0.491228	0.99211	0.990192	0.303946	0.137255	0.2
18750	0.473684	0.991233	0.989252	0.281082	0.125683	0.191667
18760	0.438596	0.991436	0.989319	0.264187	0.120603	0.1875
18770	0.45614	0.99211	0.990058	0.283827	0.133758	0.196262
18780	0.45614	0.991503	0.989453	0.275007	0.133758	0.196262
18790	0.473684	0.991975	0.989991	0.291834	0.13986	0.2
18800	0.473684	0.991975	0.989991	0.291834	0.126437	0.190476
18810	0.45614	0.990492	0.988446	0.261906	0.13125	0.193548
18820	0.508772	0.991571	0.989722	0.3054	0.076759	0.136882
18830	0.508772	0.990829	0.988983	0.294717	0.128834	0.190909
18840	0.421053	0.991368	0.989184	0.253368	0.128834	0.190909
18850	0.508772	0.992515	0.990662	0.320759	0.134228	0.194175
18860	0.491228	0.990964	0.98905	0.28704	0.127273	0.189189
18870	0.491228	0.991638	0.989722	0.296646	0.130719	0.190476
18880	0.473684	0.992245	0.990259	0.296047	0.130719	0.190476
18890	0.421053	0.991503	0.989319	0.255118	0.088235	0.151134
18900	0.403509	0.993122	0.990864	0.268452	0.129032	0.188679
18910	0.491228	0.991436	0.98952	0.293668	0.122807	0.184211
18920	0.421053	0.991571	0.989386	0.256006	0.075107	0.133843
18930	0.403509	0.992312	0.990058	0.256006	0.122093	0.183406
18940	0.473684	0.992447	0.990461	0.299325	0.132867	0.19
18950	0.438596	0.991503	0.989386	0.265093	0.124224	0.183486
18960	0.438596	0.991773	0.989655	0.268808	0.130137	0.187192
18970	0.473684	0.99184	0.989856	0.289792	0.11976	0.178571
18980	0.508772	0.991233	0.989386	0.300409	0.118343	0.176991
18990	0.45614	0.991233	0.989184	0.271331	0.119497	0.175926
19000	0.508772	0.992245	0.990394	0.316145	0.11875	0.175115
19010	0.438596	0.990896	0.988781	0.257245	0.124138	0.178218
19020	0.45614	0.991099	0.98905	0.269546	0.123288	0.17734
19030	0.473684	0.990829	0.988849	0.275676	0.116564	0.172727
19040	0.421053	0.990694	0.988513	0.245105	0.115152	0.171171
19050	0.491228	0.990626	0.988714	0.282561	0.120805	0.174757
19060	0.421053	0.99265	0.990461	0.271528	0.113772	0.169643
19070	0.508772	0.992447	0.990595	0.319587	0.109756	0.162896
19080	0.491228	0.992043	0.990125	0.302872	0.108974	0.159624
19090	0.596491	0.99184	0.990326	0.357959	0.025581	0.047983
